# Supplementary material for: MiRNome variations in milk fractions during feed restrictions of different intensities in dairy cows
Source: BMC Genomics. 2023 Nov 13;24:680. doi: 10.1186/s12864-023-09769-5 (PMC10641998; doi:10.1186/s12864-023-09769-5)
Supplement: Supplementary file 1 — Additional file 1. [file 12864_2023_9769_MOESM1_ESM.xlsx]

## Sheet: Feuil1
			H trial									M trial
			EV / FG			EV / milk			FG / milk			MEC / FG			MEC / milk			FG / milk
miRNA	consensus sequence	mean RPM	fold change	adj. P-value		fold change	adj. P-value		fold change	adj. P-value		fold change	adj. P-value		fold change	adj. P-value		fold change	adj. P-value
bta-miR-30a-5p	tgtaaacatcctcgactggaagct	114261	1.55316	<0.001		2.41542	<0.001		1.55516	<0.001		-0.270925	<0.001		-0.625169	0.144452		2.30753	0.0100374
bta-miR-30d-5p	tgtaaacatccccgactggaagct	105442	1.64506	0.00169206		2.38377	<0.001		1.44905	0.0242927		-0.248036	<0.001		-0.57148	0.0827017		2.30402	0.0109228
bta-miR-148a-3p	tcagtgcactacagaactttgt	97801.3	2.5535	<0.001		1.45186	0.00864269		-0.568576	<0.001		-0.628901	0.15323		-0.415788	0.00494387		-0.661134	0.246439
bta-miR-30e-5p	tgtaaacatccttgactggaagct	95555.7	1.60729	0.00375895		2.87082	<0.001		1.78612	<0.001		-0.224306	<0.001		-0.570839	0.0938525		2.54491	0.0055355
bta-miR-22-3p	aagctgccagttgaagaactg	40286.4	3.2794	<0.001		-0.883799	0.214047		-0.2695	<0.001		-0.953702	0.903187		-0.605503	0.116982		-0.634898	0.193041
bta-miR-141-3p	taacactgtctggtaaagatgg	36649.1	1.94562	<0.001		4.58815	<0.001		2.3582	<0.001		-0.084716	<0.001		-0.788509	0.569061		9.30768	<0.001
bta-miR-200a-3p	taacactgtctggtaacgatgtt	35804.1	1.97445	<0.001		4.44066	<0.001		2.24906	<0.001		-0.0846297	<0.001		-0.766232	0.509614		9.05393	<0.001
bta-miR-26a-5p	ttcaagtaatccaggataggct	30812.5	3.37452	<0.001		2.15279	<0.001		-0.637955	0.00413198		4.01035	<0.001		4.74458	<0.001		1.18308	0.758852
bta-miR-21-5p	tagcttatcagactgatgttgact	28879.1	2.28715	<0.001		2.33963	<0.001		1.02294	0.916221		5.54938	<0.001		14.7312	<0.001		2.65457	0.0589724
bta-miR-186-5p	caaagaattctccttttgggct	26345.4	1.19534	0.157732		1.45337	0.00137855		1.21586	0.124729		-0.873835	0.697635		1.15929	0.655905		1.32667	0.444738
bta-miR-181a-5p	aacattcaacgctgtcggtgagtt	22292	4.4822	<0.001		2.4472	<0.001		-0.54598	<0.001		5.07318	<0.001		2.40036	0.00462823		-0.473148	0.0214767
bta-miR-191-5p	caacggaatcccaaaagcagctg	18673.6	2.24267	<0.001		1.48053	0.0122928		-0.660164	0.010413		3.39391	<0.001		4.78588	<0.001		1.41014	0.404613
bta-miR-27b-3p	ttcacagtggctaagttctgc	18581.6	4.78819	<0.001		1.99386	<0.001		-0.416413	<0.001		-0.924613	0.835425		1.59201	0.177145		1.72182	0.137477
bta-chr4_34135_mt-3p	ccccactgctaaatttgactggctt	18206.1	-0.85825	0.268547		-0.432613	<0.001		-0.504064	<0.001		40.5112	<0.001		1.24423	0.583324		-0.0307133	<0.001
bta-chr8_42219_mt-5p	gggaataccgggtactgtaggctt	17997.5	-0.266699	<0.001		-0.243229	<0.001		-0.911997	0.777217		3.82457	<0.001		2.16834	0.0451034		-0.566951	0.17848
bta-miR-27a-3p	ttcacagtggctaagttccg	17410	4.73099	<0.001		1.92915	<0.001		-0.407768	<0.001		-0.922982	0.832053		1.63431	0.152856		1.77069	0.119014
bta-chr6_38114_mt-5p	tgcggctggggtgcccgg	13294.6	-0.188289	<0.001		-0.0990158	<0.001		-0.525872	0.205047		-0.315028	0.195816		-4.83238e-05	<0.001		-0.000153395	<0.001
bta-let-7a-5p	tgaggtagtaggttgtatagtt	11814.9	11.5623	<0.001		4.40708	<0.001		-0.381161	<0.001		4.49651	<0.001		6.68951	<0.001		1.48771	0.468165
bta-let-7f-5p	tgaggtagtagattgtatagtt	11278.3	12.206	<0.001		4.67075	<0.001		-0.38266	<0.001		5.20978	<0.001		7.67293	<0.001		1.47279	0.489568
bta-let-7c-5p	tgaggtagtaggttgtatggtt	7648.23	6.80619	<0.001		2.47046	<0.001		-0.362972	<0.001		1.34869	0.506644		2.68619	0.0172722		1.99171	0.127999
bta-miR-92a-3p	tattgcacttgtcccggcctgt	7222.37	4.45119	<0.001		1.30946	0.0969623		-0.294183	<0.001		3.21208	<0.001		1.69837	0.156295		-0.528745	0.10869
bta-chr20_20763_mt-3p	cctgtctgagcgtccct	6318.16	-0.367042	<0.001		-0.0216705	<0.001		-0.0590409	<0.001		2.19778	0.0706783		-0.140728	<0.001		-0.0640318	<0.001
bta-let-7e-5p	tgaggtaggaggttgtatagt	4788.43	9.3634	<0.001		2.77974	<0.001		-0.296873	<0.001		2.04426	0.131247		4.01772	0.00223659		1.96537	0.185865
bta-miR-423-5p	tgaggggcagagagcgagacttt	4768.24	4.70125	<0.001		-0.89895	0.56773		-0.191215	<0.001		1.66531	0.0879536		-0.268322	<0.001		-0.161125	<0.001
bta-chr3_32263_mt-3p	ggggcggggagcggccggg	4489.87	-0.0927891	<0.001		-0.134866	<0.001		1.45346	0.300647		4.54361	<0.001		4.55899	<0.001		1.00339	1
bta-chr25_25879_mt-3p	ggggccgggcgcggccggg	4485.98	-0.0928391	<0.001		-0.135021	<0.001		1.45435	0.299927		4.54129	<0.001		4.57368	<0.001		1.00713	0.994592
bta-chr19_17949_mt-5p	aaatggatgtttggagcaggga	4355.95	-0.0247472	<0.001		-0.00583677	<0.001		-0.235855	<0.001		84.9079	<0.001		3.81793	0.0360501		-0.0449656	<0.001
bta-miR-151-3p	ctagactgaagctccttgagg	4131.16	1.77448	<0.001		-0.937644	0.745045		-0.528405	<0.001		-0.871864	0.697113		-0.711299	0.293847		-0.815837	0.612953
bta-miR-660-5p	tacccattgcatatcggagctg	4018.58	4.31036	<0.001		1.10723	0.529452		-0.256875	<0.001		1.18742	0.642609		1.10506	0.785814		-0.930642	0.892969
bta-miR-1246-5p	aatggatttttggagcagg	3989.79	-0.0249862	<0.001		-0.00602958	<0.001		-0.241317	<0.001		78.95	<0.001		3.53412	0.0517939		-0.0447641	<0.001
bta-miR-182-5p	tttggcaatggtagaactcacact	3703.03	2.9616	<0.001		2.74538	<0.001		-0.926994	0.703927		-0.984988	0.974841		1.05578	0.89148		1.07187	0.903981
bta-miR-142-5p	cataaagtagaaagcactac	3644.34	-0.032121	<0.001		-0.0860387	<0.001		2.67858	0.0614587		82.2462	<0.001		335.031	<0.001		4.07352	0.00460782
bta-chr25_26527_mt-3p	accgggtgctgtgggctt	3502.31	-0.127638	<0.001		-0.0969716	<0.001		-0.759741	0.304802		4.09984	<0.001		2.59753	0.0267243		-0.633569	0.367086
bta-chr4_34135_st-5p	ggctggtccgatggtagtgggttacc	3325.64	2.46316	<0.001		-0.637515	0.048935		-0.25882	<0.001		3.27883	<0.001		-0.212107	<0.001		-0.06469	<0.001
bta-miR-375-3p	ttttgttcgttcggctcgcgtga	3307.44	3.58168	<0.001		1.17354	0.448323		-0.327649	<0.001		-0.295225	<0.001		-0.41844	0.00208536		1.41736	0.289366
bta-miR-26b-5p	ttcaagtaattcaggataggtt	3195.94	2.6508	<0.001		5.72755	<0.001		2.16069	<0.001		3.06559	0.0122707		11.5645	<0.001		3.77237	0.00422591
bta-miR-320a-3p	aaaagctgggttgagagggcga	3130.99	1.10192	0.516255		1.35676	0.0201835		1.23127	0.143513		-0.367751	<0.001		-0.321096	<0.001		-0.873136	0.747886
bta-chr19_18139_mt-5p	ggggccgggagcgggcggg	3037.48	-0.103823	<0.001		-0.13552	<0.001		1.3053	0.486376		3.79147	0.00204262		3.85735	0.00205865		1.01737	0.983887
bta-let-7b-5p	tgaggtagtaggttgtgtggtt	2993.38	4.00038	<0.001		2.05463	<0.001		-0.51361	<0.001		-0.576647	0.121984		1.18385	0.653595		2.05299	0.0508934
bta-chr12_6503_mt-5p	gggttcaggtccctgttcgggcgc	2436.55	1.41021	0.10906		1.53443	0.035762		1.08808	0.760211		7.86657	<0.001		-0.431299	0.092993		-0.0548268	<0.001
bta-chr12_6903_mt-5p	tatggatttttggagcagggagt	2378.9	-0.0229966	<0.001		-0.006726	<0.001		-0.292478	<0.001		73.0274	<0.001		3.56674	0.0433091		-0.0488412	<0.001
bta-miR-150-5p	tctcccaacccttgtaccagtgt	2369.63	5.3204	<0.001		-0.0357789	<0.001		-0.00672485	<0.001		5336.28	<0.001		2374.45	<0.001		-0.444963	0.219881
bta-chr16_12243_mt-5p	tcattggtggttcagtgg	2303.64	-0.310027	<0.001		1.68997	0.0323729		5.45103	<0.001		-0.405465	0.00698706		-0.14659	<0.001		-0.361535	0.0034194
bta-chr18_15217_mt-5p	gccttggtggttcagtgg	2299.93	-0.310391	<0.001		1.69168	0.0321584		5.45016	<0.001		-0.404456	0.00681777		-0.145894	<0.001		-0.360717	0.00332292
bta-miR-103-3p	agcagcattgtacagggctatga	2250.65	3.48734	<0.001		1.68172	<0.001		-0.482236	<0.001		2.50356	0.0074507		3.01712	0.00122557		1.20514	0.693125
bta-chr12_6480_mt-5p	ccccgcggggccccgggc	2062.89	-0.203031	<0.001		-0.0860692	<0.001		-0.423921	0.0108435		2.72755	0.0320064		-0.0698378	<0.001		-0.0256046	<0.001
bta-chr21_22422_mt-3p	ccccgcgggggccagggc	2050.78	-0.206788	<0.001		-0.0860235	<0.001		-0.415999	0.00882182		2.73006	0.0319026		-0.0703097	<0.001		-0.025754	<0.001
bta-chr19_18234_mt-3p	cccctcgggggcccgggc	2045.95	-0.206724	<0.001		-0.0859957	<0.001		-0.415993	0.00882763		2.73052	0.0319026		-0.070494	<0.001		-0.025817	<0.001
bta-miR-25-3p	cattgcacttgtctcggtctga	2035.84	1.45796	0.00411836		-0.967309	0.825757		-0.663467	0.00221296		2.62353	0.00229288		3.28682	<0.001		1.25283	0.59075
bta-miR-125a-5p	tccctgagaccctttaacctgtg	1999.98	2.32067	<0.001		-0.344699	<0.001		-0.148534	<0.001		1.43055	0.300743		-0.994533	0.988733		-0.69521	0.341026
bta-miR-30b-5p	tgtaaacatcctacactcagct	1912.73	1.23236	0.223613		-0.271857	<0.001		-0.220599	<0.001		-0.847975	0.709392		2.49526	0.0205611		2.94261	0.00761311
bta-miR-151-5p	tcgaggagctcacagtctagt	1884.37	8.97094	<0.001		1.44881	0.0483328		-0.1615	<0.001		1.32645	0.427205		1.10207	0.791186		-0.830841	0.676207
bta-miR-378-3p	actggacttggagtcagaaggc	1872.2	-0.953129	0.741788		-0.841542	0.174781		-0.882926	0.376314		3.61352	0.00222706		5.61958	<0.001		1.55515	0.38801
bta-miR-107-3p	agcagcattgtacagggctatc	1834.95	3.72534	<0.001		1.60536	<0.001		-0.430929	<0.001		2.40549	0.0103983		2.96737	0.00146443		1.23358	0.649016
bta-miR-19b-3p	tgtgcaaatccatgcaaaactga	1738.96	-0.160154	<0.001		3.85541	<0.001		24.0732	<0.001		-0.512612	0.13047		12.5315	<0.001		24.4463	<0.001
bta-miR-99a-5p	aacccgtagatccgatcttgt	1726.21	2.16882	<0.001		-0.647045	0.016415		-0.29834	<0.001		-0.211927	<0.001		-0.361801	<0.001		1.7072	0.0993745
bta-miR-16a-5p	tagcagcacgtaaatattggtg	1678.65	2.80531	<0.001		1.78419	0.0414555		-0.636005	0.137231		9.80521	<0.001		21.3523	<0.001		2.17765	0.095941
bta-miR-16b-5p	tagcagcacgtaaatattggc	1655.1	2.99704	<0.001		1.76001	0.0411567		-0.587249	0.0662318		10.1059	<0.001		21.0575	<0.001		2.08368	0.11668
bta-miR-19a-3p	tgtgcaaatctatgcaaaactga	1610.65	-0.164219	<0.001		4.07014	<0.001		24.7849	<0.001		-0.527901	0.152492		13.0696	<0.001		24.7576	<0.001
bta-miR-378b-3p	acttgacttggagtcagaaggc	1599.69	-0.991436	0.974213		-0.801374	0.0942779		-0.808296	0.130805		3.88306	0.00136679		5.67671	<0.001		1.46191	0.474669
bta-miR-100-5p	aacccgtagatccgaacttgtg	1589.19	2.30199	<0.001		-0.658916	0.025694		-0.286238	<0.001		-0.217721	<0.001		-0.364185	<0.001		1.67271	0.11668
bta-chr1_1683_mt-5p	gcattggtggtacagtgg	1566.01	-0.44072	0.00950535		2.71082	0.00118696		6.15089	<0.001		-0.111482	<0.001		-0.0246014	<0.001		-0.220676	<0.001
bta-chr3_32023_mt-3p	gcactggtggttcagtgg	1564.04	-0.441716	0.00974684		2.70649	0.00121916		6.12722	<0.001		-0.110813	<0.001		-0.0244748	<0.001		-0.220865	<0.001
bta-miR-192-5p	ctgacctatgaattgacagccag	1497.97	2.34763	<0.001		1.68219	<0.001		-0.716549	0.00260217		2.8553	0.00117881		6.77882	<0.001		2.37411	0.0124723
bta-miR-30c-5p	tgtaaacatcctacactctcagc	1418.33	2.23702	<0.001		-0.829659	0.190143		-0.370876	<0.001		1.43093	0.348927		2.71889	0.00533771		1.90009	0.102456
bta-miR-30f-5p	tgtaaacaccctacactctcagct	1403.31	2.29591	<0.001		-0.828091	0.193953		-0.360681	<0.001		1.35961	0.430844		2.57132	0.00893664		1.89121	0.106042
bta-miR-29c-3p	tagcaccatttgaaatcggtta	1373.53	2.02907	<0.001		1.31565	0.0601922		-0.648402	0.00357451		-0.780573	0.441034		1.48806	0.194142		1.90637	0.0400635
bta-miR-29a-3p	ctagcaccatctgaaatcggtta	1362.97	1.9908	<0.001		1.27113	0.109997		-0.638505	0.00306572		-0.911693	0.783855		1.70302	0.0809096		1.86797	0.0500888
bta-chr17_13327_mt-3p	gggttcgtttcctggtcagg	1332.45	-0.671546	0.109721		-0.331981	<0.001		-0.494354	0.00360401		1.46158	0.360425		-0.028626	<0.001		-0.0195857	<0.001
bta-chr8_42857_mt-5p	ctctcgagtcgcgacgggtatctct	1331.87	-0.0104156	<0.001		-0.876399	0.860663		84.143	<0.001		-0.642276	0.467178		-0.560673	0.326226		-0.872947	0.878307
bta-miR-215-5p	atgacctatgaattgacagaca	1312.84	2.60137	<0.001		1.7699	<0.001		-0.680371	0.00416261		2.38452	0.0100992		5.92101	<0.001		2.4831	0.010435
bta-chr17_14009_mt-5p	cgcggggagcccggcgggc	1299.55	-0.141767	<0.001		-0.131015	<0.001		-0.924155	0.882733		1.07483	0.910298		-0.120725	<0.001		-0.11232	<0.001
hsa-miR-148a-5p	aaagttctgagacactccgact	1287.77	3.92364	<0.001		1.71326	<0.001		-0.436649	<0.001		-0.590998	0.133063		-0.442901	0.0172741		-0.749411	0.488418
bta-chr9_43037_mt-3p	ctctcgagtcgcgacgtgtatctct	1268.11	-0.0108616	<0.001		-0.825317	0.806238		75.9847	<0.001		-0.947916	0.941969		-0.746456	0.640032		-0.787471	0.769499
bta-miR-101-3p	tacagtactgtgataactgaa	1245.49	2.40997	<0.001		3.77044	<0.001		1.56452	0.00149657		-0.788288	0.613518		1.57718	0.301929		2.00076	0.132483
bta-miR-181b-5p	aacattcattgctgtcggtgggtt	1182.25	4.07261	<0.001		2.40466	<0.001		-0.590447	0.00611273		3.38645	<0.001		1.10919	0.747364		-0.327539	<0.001
bta-miR-200c-3p	taatactgccgggtaatgatgga	1131.28	2.55959	<0.001		2.42128	<0.001		-0.945964	0.825615		-0.199615	<0.001		1.70774	0.189883		8.55515	<0.001
bta-chr15_10641_mt-3p	cccggggagcccggtgggc	1129.13	-0.209431	<0.001		-0.107732	<0.001		-0.514405	0.0504935		-0.991019	0.991233		-0.084622	<0.001		-0.0853889	<0.001
bta-let-7g-5p	tgaggtagtagtttgtacagtt	1101.16	3.66806	<0.001		3.12322	<0.001		-0.851465	0.480797		3.20363	0.00637602		7.55934	<0.001		2.35962	0.0649048
bta-miR-99b-5p	cacccgtagaaccgaccttgcg	1094.57	1.00737	0.993519		-0.312379	<0.001		-0.310093	<0.001		-0.266609	<0.001		-0.436962	0.00696015		1.63896	0.142899
bta-miR-2284x-5p	tgaaaagttcgttcgggtttt	1079.16	1.18336	0.166523		1.3161	0.0151872		1.11218	0.418214		-0.953452	0.903187		2.35003	0.00641951		2.46476	0.00519941
bta-chr4_34757_mt-5p	gggcgcgcgccgcggctggag	1047.95	-0.241595	<0.001		-0.127407	<0.001		-0.527358	0.0396159		6.56288	<0.001		1.39688	0.452376		-0.212845	<0.001
bta-let-7i-5p	tgaggtagtagtttgtgctgtt	1034.36	2.5087	<0.001		2.4623	<0.001		-0.981505	0.937589		8.08609	<0.001		19.5047	<0.001		2.41213	0.0318589
bta-miR-181d-5p	aacattcattgttgtcggtgggt	1012.49	4.38651	<0.001		2.46543	<0.001		-0.562047	0.00287182		3.18195	<0.001		1.04868	0.886311		-0.329573	<0.001
efu-miR-30a-3p	gctttcagtcggatgtttgcagct	981.59	-0.682641	0.0139378		-0.783568	0.117001		1.14785	0.436534		-0.23444	<0.001		1.72527	0.116105		7.3591	<0.001
bta-chr6_38228_mt-5p	ccggccgcccccgggga	946.108	1.07273	0.856229		-0.227353	<0.001		-0.211939	<0.001		-0.750664	0.555175		-0.22383	<0.001		-0.298176	0.00748814
mmu-miR-30e-3p	ctttcagtcggatgtttacagc	938.687	-0.647264	0.00753839		-0.742051	0.0669785		1.14644	0.470478		-0.260581	<0.001		2.09174	0.0320375		8.02721	<0.001
bta-chr3_32262_mt-5p	gggggtgtagctcagtgg	926.384	7.07325	<0.001		5.48657	<0.001		-0.775678	0.396609		1.2269	0.520588		-0.294431	<0.001		-0.23998	<0.001
chi-miR-28-3p	cactagattgagagctcctgga	921.849	2.10146	<0.001		-0.857206	0.355684		-0.40791	<0.001		6.38829	<0.001		2.40319	0.00826002		-0.376186	0.00419695
bta-miR-423-3p	aagctcggtctgaggcccctcagt	919.371	2.11868	<0.001		-0.474384	<0.001		-0.223905	<0.001		4.92638	<0.001		1.24918	0.593105		-0.25357	<0.001
bta-chr2_19436_mt-3p	ctctcgagtcgcgacggctatctct	915.024	-0.0116089	<0.001		-0.949615	0.944943		81.8006	<0.001		-0.943853	0.939894		-0.763708	0.670206		-0.809139	0.799926
bta-chr9_43813_mt-5p	ctctcgagtcgcgacgggtaactct	910.63	-0.0115781	<0.001		-0.942118	0.937165		81.3709	<0.001		-0.942143	0.937909		-0.757213	0.662003		-0.803713	0.795604
bta-chr15_11306_mt-3p	ctctcgagtcgcgacggggatctct	907.87	-0.0115993	<0.001		-0.932382	0.926141		80.3823	<0.001		-0.940078	0.936226		-0.759984	0.664272		-0.808427	0.799255
bta-miR-2285aj-5p	tgaaaagttcgtttgggttttt	886.938	1.32641	0.0343794		1.2877	0.0521714		-0.970821	0.879511		1.03377	0.936991		2.43198	0.0053021		2.35253	0.00989164
bta-chr5_36355_mt-5p	cccccgcggtggcccggg	877.219	-0.104482	<0.001		-0.109304	<0.001		1.04616	0.930344		1.55538	0.345687		-0.00449124	<0.001		-0.00288755	<0.001
bta-miR-10174-3p	atcacattgccagggattaccacg	876.604	2.63771	<0.001		-0.853416	0.411148		-0.323545	<0.001		2.04886	0.0417853		3.41894	<0.001		1.6687	0.190762
bta-miR-223-3p	tgtcagtttgtcaaatacccca	775.188	-0.0224545	<0.001		-0.0934622	<0.001		4.16228	0.0402452		75.7012	<0.001		1468.08	<0.001		19.3931	<0.001
bta-chr19_17654_mt-3p	tgagagcacgtgttaggacc	773.426	-0.875588	0.720461		-0.451983	0.0130197		-0.516205	0.0497801		2.29148	0.0821177		4.60661	<0.001		2.01032	0.180127
bta-miR-146a-5p	tgagaactgaattccataggttgt	768.023	-0.83857	0.371257		1.44886	0.0392119		1.72778	0.00295979		10.5009	<0.001		53.7775	<0.001		5.1212	<0.001
bta-miR-2284y-5p	aaaagttcgttcgggtttttc	758.331	1.70239	<0.001		1.65713	<0.001		-0.973416	0.889318		-0.674814	0.257134		1.443	0.293241		2.13837	0.0300279
bta-miR-140-3p	taccacagggtagaaccacgga	735.08	1.69834	<0.001		-0.97799	0.874981		-0.57585	<0.001		4.85422	<0.001		6.37721	<0.001		1.31375	0.559391
bta-miR-532-5p	catgccttgagtgtaggaccgt	679.187	1.81745	<0.001		1.13769	0.228695		-0.625982	<0.001		-0.697097	0.311776		1.44769	0.294897		2.07674	0.0404404
bta-miR-146b-5p	tgagaactgaattccataggctgt	675.25	-0.880818	0.539135		1.56053	0.0130197		1.77168	0.00200795		9.06564	<0.001		42.5343	<0.001		4.69181	<0.001
bta-miR-23b-3p	atcacattgccagggattaccac	667.554	2.29246	<0.001		-0.926196	0.705631		-0.404018	<0.001		1.86163	0.0741042		4.42273	<0.001		2.37573	0.015677
bta-miR-2285t-3p	agaatctggatgaactttttgg	659.771	1.11498	0.644658		2.5868	<0.001		2.32003	<0.001		-0.398975	0.0377985		1.54628	0.349075		3.87564	0.00269849
bta-miR-23a-3p	atcacattgccagggatttcca	658.578	2.2879	<0.001		1.02367	0.904954		-0.447427	<0.001		2.02722	0.0400402		4.69835	<0.001		2.31763	0.0193994
bta-miR-339a-5p	tccctgtcctccaggagctcac	654.836	1.22423	0.160995		-0.543594	<0.001		-0.44403	<0.001		-0.707341	0.383584		1.10831	0.805441		1.56687	0.294194
bta-chr21_22023_mt-5p	gggccgggaggggccggg	633.668	-0.158932	<0.001		-0.155721	<0.001		-0.979796	0.964149		2.96948	0.00928702		2.8285	0.0148343		-0.952527	0.953123
bta-miR-11972-5p	ggggcgggagcggccggggtc	630.423	-0.161642	<0.001		-0.155473	<0.001		-0.961832	0.930431		2.98299	0.00897309		2.82738	0.0148405		-0.947834	0.946295
bta-chr9_43684_mt-3p	gggctgggagcggccggg	619.425	-0.162843	<0.001		-0.156501	<0.001		-0.961057	0.930344		3.03677	0.00818457		2.85761	0.0142281		-0.941005	0.939785
bta-chr17_13423_mt-3p	gggccgggagcggcgggg	617.843	-0.162851	<0.001		-0.157206	<0.001		-0.96534	0.936915		3.02646	0.00835372		2.85951	0.0142256		-0.944837	0.943
bta-chr2_19403_mt-3p	gggccgggagcgggcggg	617.624	-0.163491	<0.001		-0.157122	<0.001		-0.96104	0.930344		3.02728	0.00835372		2.8587	0.0142281		-0.944313	0.943
bta-chr29_30983_mt-5p	gggcagggagcggccggg	617.434	-0.162954	<0.001		-0.156582	<0.001		-0.960897	0.930344		3.01858	0.00841762		2.8363	0.0147913		-0.939613	0.939315
bta-chr7_40856_mt-3p	gggcggggagcggccggg	617.378	-0.163414	<0.001		-0.156717	<0.001		-0.959018	0.928855		3.02034	0.00841762		2.85058	0.0143956		-0.943795	0.943
bta-chr22_23087_mt-3p	gcgccgggagcggccggg	617.047	-0.163527	<0.001		-0.157324	<0.001		-0.962068	0.930709		3.0176	0.00847339		2.86072	0.0142256		-0.948013	0.946295
bta-chr2_18354_mt-5p	gggccgggagcgcccggg	616.904	-0.162973	<0.001		-0.157128	<0.001		-0.964137	0.93419		3.02111	0.00841492		2.84247	0.0146349		-0.940868	0.939785
bta-chr10_3380_mt-3p	tcccccgccccaccccgc	606.879	-0.06535	<0.001		-0.0544521	<0.001		-0.833238	0.625366		1.26499	0.556755		-0.464023	0.0362929		-0.36682	0.00708347
bta-miR-125b-5p	tccctgagaccctaacttgtga	597.513	2.23612	<0.001		-0.644838	0.00672469		-0.288373	<0.001		1.17612	0.648389		-0.895797	0.75386		-0.761654	0.483581
rno-miR-340-5p	ttataaagcaatgagactgatt	583.748	2.60522	<0.001		4.19142	<0.001		1.60885	0.00547597		-0.830323	0.699942		2.60935	0.0264097		3.14258	0.00974539
bta-miR-6119-5p	agaggtaaaaaattgatttgact	583.416	2.51378	<0.001		6.1707	<0.001		2.45475	<0.001		8.18371	<0.001		26.094	<0.001		3.18853	0.0115014
bta-miR-339b-5p	tccctgtcctccaggagctc	573.027	1.11546	0.473755		-0.524242	<0.001		-0.469979	<0.001		-0.352112	0.00123817		-0.652114	0.213862		1.85201	0.0873251
bta-chr9_43846_mt-3p	gcattggggttcagtgg	563.853	-0.305587	<0.001		1.12787	0.689063		3.69083	<0.001		-0.0114445	<0.001		-0.0330537	<0.001		2.88817	0.00591952
bta-miR-148b-3p	tcagtgcatcacagaactttgt	558.666	1.13411	0.492113		1.57982	0.00413586		1.39301	0.0518788		1.25482	0.649706		4.54295	<0.001		3.62041	0.00515344
bta-chr6_38932_mt-3p	cccccccgccggcggccgc	553.977	-0.153598	<0.001		-0.214261	<0.001		1.39495	0.255271		-0.616598	0.235283		1.62861	0.227722		2.64128	0.0170755
bta-miR-342-3p	tctcacacagaaatcgcacccatct	546.574	2.03229	<0.001		-0.777952	0.116313		-0.382796	<0.001		19.462	<0.001		29.8911	<0.001		1.53587	0.401748
bta-chr1_90_mt-5p	ggggatgtagctcaatgg	536.219	4.3503	<0.001		3.90425	<0.001		-0.897466	0.76291		-0.932083	0.822559		-0.193623	<0.001		-0.207731	<0.001
bta-chr17_13473_mt-3p	ggtctgccgggcgtcggc	525.201	-0.822377	0.605846		-0.473474	0.0230874		-0.575739	0.118398		2.10475	0.0731773		1.0237	0.958541		-0.486377	0.106354
bta-miR-29d-3p	tagcaccatttgaaatcgatta	516.188	1.89706	<0.001		1.36862	0.0471413		-0.721447	0.0489516		-0.365336	<0.001		-0.836443	0.602727		2.28951	0.0109228
bta-miR-98-5p	tgaggtagtaagttgtattgtt	504.952	-0.900849	0.668945		1.44856	0.0816728		1.60799	0.0300672		1.16646	0.760725		12.8428	<0.001		11.0101	<0.001
bta-miR-2887-5p	cgggaccggggtccggtgcg	490.489	-0.299123	<0.001		-0.179533	<0.001		-0.600196	0.0618942		1.45821	0.48329		-0.860506	0.785708		-0.590109	0.368995
bta-miR-93-5p	caaagtgctgttcgtgcaggta	473.997	2.10948	<0.001		1.2733	0.287133		-0.603611	0.0266171		6.88382	<0.001		11.0493	<0.001		1.60511	0.325708
efu-miR-500-3p	aatgcacctgggcaaggattctga	461.234	1.35088	0.0956452		-0.586355	0.00141915		-0.434053	<0.001		1.70821	0.137327		3.13046	<0.001		1.8326	0.115035
bta-chr18_14373_mt-3p	gcgggccgcggcggcggg	452.101	2.12395	0.0214224		-0.15701	<0.001		-0.0739235	<0.001		1.74909	0.220682		-0.303904	0.00621682		-0.17375	<0.001
bta-miR-429-3p	taatactgtctggtaatgccgt	436.481	6.66	<0.001		2.04234	<0.001		-0.306658	<0.001		-0.243939	<0.001		-0.511504	0.0798617		2.09685	0.0653018
bta-chr4_34226_mt-3p	ctctccaatcgcgacgggtatctct	433.54	-0.0122064	<0.001		-0.823298	0.806433		67.448	<0.001		-0.456899	0.18453		-0.467328	0.193575		1.02283	0.983887
bta-chr24_25551_mt-5p	gaaaagttcgtttgggttttt	417.538	1.58526	<0.001		1.3769	0.00858464		-0.868564	0.312258		-0.977513	0.958684		1.63984	0.143738		1.67756	0.154578
bta-chr5_35699_mt-3p	gggttcgattcccagtcagggaac	415.732	-0.96784	0.866849		-0.266809	<0.001		-0.275674	<0.001		1.87649	0.0854323		-0.173795	<0.001		-0.0926171	<0.001
bta-chr23_24265_mt-3p	gcggccagcggcggcggg	412.668	2.56937	0.00400902		-0.156445	<0.001		-0.0608886	<0.001		1.78216	0.220043		-0.25389	0.00209349		-0.142462	<0.001
bta-chr23_24672_mt-3p	gcggcgcgcggcggcggg	412.408	2.57085	0.00400585		-0.156435	<0.001		-0.0608496	<0.001		1.78181	0.220356		-0.254705	0.00216774		-0.142947	<0.001
bta-miR-2284k-5p	gaaaagttcggtcgggttttt	412.248	1.5894	<0.001		1.36876	0.0107575		-0.861182	0.28883		-0.98224	0.966655		1.63227	0.148453		1.66178	0.162689
bta-miR-502b-3p	aatccacctgggcaaggattc	408.121	1.43406	0.0623683		-0.560759	0.00142799		-0.39103	<0.001		1.49105	0.279385		2.81056	0.00309268		1.88496	0.0984597
bta-miR-200b-3p	taatactgcctggtaatgatg	407.384	1.45784	0.0665869		1.02144	0.924247		-0.700656	0.0895003		-0.0951454	<0.001		1.30832	0.53969		13.7507	<0.001
bta-chr25_26544_mt-5p	ctcgagtcgggacgggtatctct	403.149	-0.0169708	<0.001		-0.886511	0.870878		52.2373	<0.001		-0.857374	0.811276		-0.71316	0.593105		-0.831796	0.828611
bta-chr18_15145_mt-5p	cccggccgccggcggccgc	402.593	-0.171259	<0.001		-0.242658	<0.001		1.4169	0.225748		-0.707601	0.419733		1.97486	0.0952245		2.79092	0.0135053
bta-miR-10a-5p	taccctgtagatccgaatttgtg	389.027	-0.485138	0.0119787		-0.802801	0.467747		1.65479	0.0966109		21.6091	<0.001		30.2388	<0.001		1.39935	0.483581
bta-miR-378c-5p	actggacttggagtcagaagt	382.796	1.0365	0.83141		-0.960331	0.793729		-0.926512	0.655225		2.48323	0.0319228		3.86679	0.00119092		1.55717	0.377619
bta-chr7_40750_mt-3p	cgcggccgcccccgcggg	368.377	-0.335278	<0.001		-0.31281	<0.001		-0.932986	0.852122		4.31582	<0.001		3.47421	<0.001		-0.804995	0.66551
bta-chr18_14520_mt-5p	tagtggttagtactctgtgtt	359.636	5.14683	<0.001		-0.278932	<0.001		-0.054195	<0.001		3.679	<0.001		-0.371473	0.00997885		-0.100971	<0.001
bta-chr20_20929_mt-5p	acattgccaggcatttcc	332.659	1.49914	0.0267178		1.00826	0.967877		-0.672561	0.0327522		2.93203	<0.001		7.16399	<0.001		2.44336	0.0108669
bta-chr12_6875_mt-5p	gcggccgcccccggggg	331.192	1.15686	0.670319		-0.258615	<0.001		-0.223548	<0.001		-0.705329	0.467178		-0.266283	0.00257867		-0.37753	0.0375083
bta-miR-486-5p	tcctgtactgagctgccccgag	331.151	2.28262	<0.001		-0.48383	<0.001		-0.211962	<0.001		20.8891	<0.001		6.91822	<0.001		-0.331188	0.023833
bta-miR-24-3p	tggctcagttcagcaggaacag	323.679	-0.732826	0.0159509		1.21844	0.122241		1.66266	<0.001		-0.716854	0.335906		2.99112	<0.001		4.17256	<0.001
bta-miR-10b-5p	taccctgtagaaccgaatttgtg	319.615	-0.626015	0.086975		-0.842753	0.543083		1.34622	0.309201		17.7597	<0.001		24.8308	<0.001		1.39815	0.48278
bta-chrX_45078_mt-5p	gccggcggcggcggcgccgg	316.316	-0.750716	0.369093		-0.096273	<0.001		-0.128242	<0.001		24.9619	<0.001		2.48379	0.0401515		-0.0995032	<0.001
bta-chr4_33613_mt-3p	ggcctcgccgggccgcgccgc	315.27	-0.161972	<0.001		-0.101364	<0.001		-0.625813	0.0718011		2.64168	0.00924067		2.67393	0.00970535		1.01221	0.986791
bta-chr7_40722_mt-3p	ccttggagggcaagtctggt	308.849	-0.364006	0.00173515		-0.380523	0.00239723		1.04538	0.928799		3.14802	0.0167021		6.63469	<0.001		2.10757	0.162689
bta-chr26_28154_mt-5p	gggggtatagctcagtgg	307.468	20.9359	<0.001		11.0426	<0.001		-0.527451	0.0474212		2.649	0.0031144		-0.467539	0.025182		-0.176496	<0.001
bta-chr19_15951_mt-3p	cgccgcggctggacgtggc	296.302	-0.388834	<0.001		-0.347498	<0.001		-0.893691	0.753839		2.38707	0.01605		1.56706	0.234092		-0.656477	0.320615
bta-chr15_11304_mt-3p	ctctcgaatcgtgacgggtatctct	295.21	-0.00834121	<0.001		-0.908102	0.904954		108.869	<0.001		-0.462129	0.196506		-0.549112	0.321039		1.18822	0.837651
mmu-miR-181a-2-3p	accaccgaccgttgactgtacc	293.686	12.3084	<0.001		1.50371	0.0380512		-0.122169	<0.001		4.06541	<0.001		1.44518	0.391888		-0.355482	0.014043
bta-chr19_17032_mt-5p	ctggctggggtgcccgg	290.252	na	na		na	na		na	na		1	1		-3.49924e-05	<0.001		-1.69149e-05	<0.001
bta-chrX_44556_mt-5p	gagggtgtagctcagtgg	286.418	20.6865	<0.001		11.6167	<0.001		-0.561559	0.0775154		2.35939	0.0154936		-0.458378	0.0309168		-0.194278	<0.001
bta-miR-15a-5p	tagcagcacataatggtttgt	285.803	4.04181	<0.001		1.6362	0.0518246		-0.40482	<0.001		5.93247	<0.001		7.02602	<0.001		1.18433	0.785607
bta-chr18_14462_mt-5p	gggggtgtggctcagtgg	279.869	21.744	<0.001		11.9452	<0.001		-0.549356	0.0691937		2.40303	0.0150143		-0.461475	0.035964		-0.192039	<0.001
hsa-miR-361-3p	tcccccaggtgtgattctgattt	279.256	2.34194	<0.001		-0.69028	<0.001		-0.294747	<0.001		-0.972097	0.941969		-0.801867	0.509614		-0.824883	0.631579
bta-chr1_597_mt-3p	agaatctgaatgaactttttgg	277.652	-0.960531	0.886877		1.79128	0.0056758		1.86488	0.00437365		-0.238826	0.00245204		1.0486	0.931402		4.39066	0.00294356
bta-chr5_36523_mt-5p	cggggccgccctcgcggg	276.649	-0.315474	<0.001		-0.299407	<0.001		-0.949069	0.885541		3.87045	<0.001		3.75828	<0.001		-0.971019	0.971314
bta-chr24_25064_mt-5p	cccccgcgcccccccgc	275.933	-0.0621427	<0.001		-0.0484572	<0.001		-0.779772	0.480797		-0.925145	0.862316		-0.12604	<0.001		-0.136238	<0.001
bta-chr14_8558_mt-3p	ggcggccgcgccggggcg	272.081	-0.42879	0.00212968		-0.129743	<0.001		-0.302579	<0.001		4.92949	<0.001		2.43016	0.0362359		-0.492985	0.123019
bta-chr13_8151_mt-5p	aaaagttcgttcaggtttttcc	268.778	1.66689	0.00495947		1.82543	<0.001		1.09511	0.700767		-0.392565	0.00871312		1.10366	0.805643		2.8114	0.00569916
bta-miR-143-3p	tgagatgaagcactgtagctcg	266.225	-0.8429	0.670354		-0.537122	0.0776435		-0.637231	0.247204		2.26044	0.0275514		5.83176	<0.001		2.57992	0.0147114
bta-chr12_6980_mt-3p	caccggggtgggacggggc	265.383	-0.392497	<0.001		-0.331624	<0.001		-0.844909	0.589522		1.51058	0.410248		-0.42269	0.0689807		-0.27982	0.00778235
bta-chr15_10514_mt-5p	cggggccgcccccgtggg	264.214	-0.334774	<0.001		-0.311197	<0.001		-0.929575	0.845236		3.80499	<0.001		3.9704	<0.001		1.04347	0.953123
bta-chr19_16948_mt-5p	cggggccgcccgcgcggg	263.7	-0.333663	<0.001		-0.31155	<0.001		-0.933725	0.854419		3.81194	<0.001		4.0058	<0.001		1.05085	0.943
bta-chr6_38205_mt-3p	cggtgccgcccccgcggg	262.517	-0.336077	<0.001		-0.312553	<0.001		-0.930005	0.845446		3.82126	<0.001		3.92855	<0.001		1.02808	0.971341
bta-chr1_77_mt-3p	acattgccaggtatttcc	258.884	1.59444	0.0104867		1.02422	0.904464		-0.642369	0.017873		2.32533	0.00837111		6.63223	<0.001		2.85217	0.00181098
bta-miR-2285k-3p	aaaaccggaatgaactttttg	258.367	-0.705098	0.154207		2.23927	<0.001		3.17582	<0.001		2.4419	0.0412707		16.2926	<0.001		6.67211	<0.001
bta-chr27_28749_mt-5p	gaaagttcgttcaggtttttct	252.115	1.92365	0.00117992		1.93333	<0.001		1.00503	0.988753		-0.466013	0.0466411		1.244	0.602727		2.66946	0.0140118
bta-chr8_42619_mt-5p	aaaaattcgttcaggtttttct	250.057	1.92181	0.00120935		1.92209	<0.001		1.00015	1		-0.463563	0.0448242		1.24793	0.599248		2.69203	0.013283
bta-miR-2285db-5p	aaaagttcgttcagatttttct	249.525	1.92352	0.00122559		1.93101	<0.001		1.00389	0.991675		-0.45667	0.0412707		1.22967	0.622491		2.69268	0.0135053
bta-chr13_7892_mt-5p	aaaagttcattcaggtttttct	249.499	1.91634	0.00127468		1.91987	<0.001		1.00184	0.994064		-0.45914	0.0429021		1.22656	0.625825		2.67143	0.0141092
bta-chr3_33159_mt-5p	aaaagttcgtacaggtttttct	249.307	1.91408	0.0013086		1.92508	<0.001		1.00575	0.988753		-0.458353	0.042207		1.2351	0.618035		2.69465	0.013492
bta-miR-2285cp-5p	aaaagttcgtttaggtttttct	249.291	1.91689	0.00127468		1.92585	<0.001		1.00467	0.989391		-0.458524	0.042588		1.23325	0.619244		2.6896	0.0135806
bta-chr5_36053_mt-3p	ggcggccgcgccgggccc	249.18	-0.394629	<0.001		-0.132133	<0.001		-0.334829	<0.001		4.86052	<0.001		2.5858	0.0264632		-0.532001	0.18075
bta-miR-2285cw-5p	aaaagttagttcaggtttttct	249.163	1.91779	0.00127405		1.9249	<0.001		1.0037	0.991675		-0.456625	0.0412707		1.22762	0.625411		2.68848	0.0135324
bta-miR-1468-5p	ctccgtttgcctgttttgctga	248.422	6.77952	<0.001		1.06599	0.796158		-0.157236	<0.001		9.58504	<0.001		2.41438	0.014602		-0.251891	<0.001
bta-miR-421-3p	atcaacagacattaattgggcgc	248.384	4.89769	<0.001		1.52836	0.0131894		-0.312057	<0.001		3.05183	0.00138649		2.68756	0.00597942		-0.88064	0.805518
bta-let-7d-5p	agaggtagtaggttgcatagtt	247.186	11.6484	<0.001		2.90225	<0.001		-0.249154	<0.001		5.88647	<0.001		4.91166	<0.001		-0.834397	0.758681
bta-chr8_42611_mt-5p	caaagttcgttcaggtttttct	238.74	1.91928	0.00155214		1.87201	0.00191441		-0.975373	0.932875		-0.418144	0.0202878		1.10999	0.805441		2.65457	0.0135053
bta-miR-1388-5p	aggactgtccaacctgagaat	236.102	-0.554786	0.00335832		-0.285638	<0.001		-0.514862	<0.001		86.5832	<0.001		61.1763	<0.001		-0.706561	0.605527
hsa-miR-125b-2-3p	tcacaagtcaggctcttgggac	235.342	3.12103	<0.001		1.14397	0.402992		-0.366536	<0.001		-0.653637	0.19119		-0.423395	0.00589634		-0.647753	0.215656
bta-chr26_27888_mt-5p	aggggtgtagctcagtgg	234.063	26.1167	<0.001		15.7544	<0.001		-0.603229	0.146229		1.91386	0.0671695		-0.441219	0.0202535		-0.230539	<0.001
bta-miR-2285de-5p	aaaagttctttcaggtttttct	232.09	1.905	0.00169967		1.85068	0.00224526		-0.971485	0.926891		-0.398578	0.0139475		1.05453	0.900413		2.64573	0.0138371
bta-chr9_43050_mt-5p	aaaagttcgctcaggtttttct	231.854	1.90577	0.00169199		1.85379	0.00217784		-0.972726	0.928855		-0.398142	0.0137775		1.05745	0.896348		2.65595	0.0135053
bta-chr4_34963_mt-5p	ggtggcggggggaggtc	225.783	-0.149916	<0.001		-0.181192	<0.001		1.20862	0.630136		2.51646	0.0275487		5.04937	<0.001		2.00653	0.133939
bta-chr21_22426_mt-3p	ggccgcgccgcgccgcgccgc	219.187	-0.098501	<0.001		-0.0755174	<0.001		-0.766666	0.336986		2.21299	0.039276		2.49101	0.0189243		1.12563	0.834379
bta-miR-425-5p	atgacacgatcactcccgttga	218.831	3.06717	<0.001		1.42171	0.0802567		-0.463524	<0.001		9.00608	<0.001		7.78932	<0.001		-0.864895	0.77278
bta-chr15_10987_mt-5p	atatctgagattgttgat	216.771	1.25327	0.572138		-0.0895983	<0.001		-0.0714919	<0.001		294.813	<0.001		43.736	<0.001		-0.148351	0.00390692
bta-miR-2419-5p	atcgcatcaacactcgtctgtt	215.84	12.5455	<0.001		-0.914026	0.744632		-0.0728568	<0.001		4.40171	<0.001		1.50392	0.31003		-0.341666	0.00644848
bta-miR-142-3p	agtgtttcctactttatggatg	214.011	-0.00741256	<0.001		-0.0814658	<0.001		10.9902	<0.001		129.173	<0.001		925.947	<0.001		7.16827	0.00267343
bta-miR-29b-3p	tagcaccatttgaaatcagtgtt	211.839	1.9127	<0.001		1.44407	0.00627154		-0.754992	0.0535653		-0.416893	0.00430306		-0.766273	0.433111		1.83806	0.0730272
bta-chr29_29984_mt-5p	ggtggcggggggcggtc	211.222	-0.158623	<0.001		-0.175149	<0.001		1.10418	0.821199		2.50008	0.0300112		5.07975	<0.001		2.03184	0.129562
bta-chr1_462_mt-5p	ggccgcgccgggccgcgccgg	210.638	-0.0896906	<0.001		-0.0692871	<0.001		-0.772512	0.349846		2.24472	0.0362958		2.53476	0.0172722		1.12921	0.831038
bta-miR-1839-5p	aaggtagatagaacaggtcttgtt	208.82	2.31352	<0.001		2.58368	<0.001		1.11678	0.582941		-0.586574	0.167096		1.62493	0.210362		2.7702	0.00866076
bta-miR-221-3p	agctacattgtctgctgggttt	206.836	-0.030028	<0.001		-0.0271347	<0.001		-0.903644	0.853014		19.6121	<0.001		35.5583	<0.001		1.81308	0.396997
bta-miR-345-3p	cctgaactaggggtctggag	206.423	-0.510784	<0.001		-0.334924	<0.001		-0.655706	0.00476797		-0.582721	0.140227		-0.295597	<0.001		-0.50727	0.0767635
bta-miR-502a-3p	aatgcacctgggcaaggattca	188.24	-0.720801	0.129134		-0.228094	<0.001		-0.316445	<0.001		-0.471905	0.0340581		1.24627	0.575427		2.64094	0.00848849
bta-chr24_25774_mt-3p	cgccaccccgcctccccc	186.588	-0.154338	<0.001		-0.105532	<0.001		-0.683775	0.300841		1.04526	0.93991		-0.415257	0.0567816		-0.397275	0.0564917
mml-miR-106b-3p	accgcactgtgggtacttgctg	184.222	1.94839	<0.001		-0.855735	0.264996		-0.439202	<0.001		1.58486	0.224963		2.00251	0.0636171		1.26353	0.624857
bta-miR-12034-3p	ccccggggagcccggcggt	181.591	-0.196606	<0.001		-0.0449555	<0.001		-0.228658	<0.001		3.07033	0.0582467		-0.0391208	<0.001		-0.0127416	<0.001
bta-chr9_43407_mt-5p	ggggatgtagctctgtgg	181.06	6.12117	<0.001		15.3958	<0.001		2.51516	0.0175683		-0.262621	<0.001		-0.265955	<0.001		1.0127	0.983887
bta-miR-652-3p	aatggcgccactagggttgtg	178.118	2.37552	<0.001		1.59611	0.00803257		-0.671902	0.0352739		1.3508	0.369678		2.98769	<0.001		2.2118	0.0174655
bta-chr8_42367_mt-5p	aaaaagttcgttccggttttt	176.969	1.10708	0.663189		2.08192	<0.001		1.88055	0.00223109		-0.166293	<0.001		-0.690012	0.348252		4.14938	<0.001
bta-miR-11977-3p	tgtctcagttcagcaggaag	175.841	1.02094	0.933129		1.17078	0.355699		1.14677	0.480231		-0.551109	0.0726717		1.65215	0.139534		2.99786	0.00105102
hsa-miR-1307-5p	tcgaccggacctcgaccggct	173.508	1.76636	0.0235363		1.94006	0.00600814		1.09834	0.783884		2.1238	0.0821177		1.60629	0.290535		-0.756326	0.614985
bta-chr17_13569_mt-5p	caaaagttcgttcaggttttt	172.567	1.06578	0.766899		2.10791	<0.001		1.97781	<0.001		-0.138875	<0.001		-0.572551	0.130262		4.12277	<0.001
bta-miR-32-5p	tattgcacatgactaagttgcat	171.94	4.23846	<0.001		2.88782	<0.001		-0.681336	0.139174		-0.623573	0.224803		1.60942	0.221725		2.58097	0.0155519
bta-miR-197-3p	ttcaccaccttctccacccagc	169.07	1.23714	0.223495		-0.20487	<0.001		-0.1656	<0.001		2.96947	0.00854184		3.36112	0.00390371		1.13189	0.841872
bta-miR-183-5p	tatggcactggtagaattcactg	166.925	1.94109	<0.001		2.24182	<0.001		1.15493	0.34933		-0.656159	0.307129		1.54992	0.290535		2.36211	0.0395409
bta-chr19_17167_mt-3p	cctcctcgcctccccgc	162.826	-0.125059	<0.001		-0.122366	<0.001		-0.978466	0.964149		1.76603	0.1861		-0.974263	0.956411		-0.551669	0.198099
bta-miR-21-3p	aacagcagtcgatgggctgtct	160.877	1.72216	0.025728		4.52457	<0.001		2.62726	<0.001		15.5353	<0.001		23.8171	<0.001		1.53309	0.462789
bta-miR-2285bo-5p	tgaaaagttcgttcgagtttt	160.856	-0.614727	0.00116862		1.12351	0.463085		1.82766	<0.001		-0.265018	<0.001		1.26447	0.506399		4.77127	<0.001
bta-chr10_2670_mt-5p	tgaaaagttccttcgggtttt	160.4	-0.605358	<0.001		1.11398	0.492682		1.8402	<0.001		-0.264453	<0.001		1.25466	0.519128		4.74436	<0.001
bta-chr3_32505_mt-5p	cgcccgccagcggccgc	157.845	-0.241877	<0.001		-0.273731	<0.001		1.1317	0.732152		-0.614013	0.221234		1.56278	0.269953		2.54519	0.0212794
bta-miR-92b-3p	tattgcactcgtcccggcctcc	157.321	7.37284	<0.001		-0.579829	0.00383604		-0.078644	<0.001		7.71556	<0.001		1.53155	0.338672		-0.198501	<0.001
bta-miR-769-5p	tgagacctccgggttctgagct	156.796	1.2706	0.129202		-0.848191	0.277187		-0.667554	0.00840347		2.73661	0.00684047		3.48624	<0.001		1.27393	0.627637
bta-chr5_36191_mt-3p	cccctgggagcccggcggg	155.52	-0.232136	0.00117992		-0.203777	<0.001		-0.877833	0.825122		-0.949208	0.949053		-0.00180857	<0.001		-0.00190535	<0.001
bta-miR-2285f-3p	aaaacctgaatgaactttttgg	154.758	-0.782481	0.286167		2.10899	<0.001		2.69526	<0.001		2.39408	0.0618851		16.1507	<0.001		6.74609	<0.001
bta-chr12_6533_mt-5p	cctccgggcggaggcggg	154.057	-0.152235	<0.001		-0.143269	<0.001		-0.941108	0.883099		1.53613	0.320362		1.45187	0.391888		-0.945151	0.943
bta-chr10_2366_mt-5p	ctggtctagtggttaggatttggc	153.429	-0.690849	0.0445926		1.37163	0.077241		1.98542	<0.001		1.02376	0.959907		-0.70524	0.351639		-0.688869	0.37719
bta-chr4_34814_mt-3p	agaatctggatgaaatttttg	152.475	-0.952462	0.856988		2.4147	<0.001		2.53522	<0.001		-0.152971	<0.001		-0.737998	0.593105		4.82442	0.00302953
bta-chr2_19523_mt-5p	aaaaggttcgttcaggttttt	152.251	1.15642	0.56014		2.21097	<0.001		1.91191	0.00384736		-0.124089	<0.001		-0.536591	0.116994		4.32425	<0.001
bta-chr6_38678_mt-3p	aaaatctggatgaactttttg	152.065	-0.952274	0.856988		2.41874	<0.001		2.53996	<0.001		-0.154247	<0.001		-0.743757	0.591084		4.82186	0.00212812
bta-chr15_9826_mt-5p	aaaaagttcgttcagggtttt	151.678	1.15529	0.564084		2.21537	<0.001		1.91759	0.00392927		-0.124337	<0.001		-0.535214	0.116333		4.30456	<0.001
bta-chr14_8902_mt-5p	aagaagttcgttcaggttttt	151.611	1.16048	0.556667		2.22061	<0.001		1.91353	0.00418845		-0.125017	<0.001		-0.540034	0.121382		4.31967	<0.001
bta-chr21_21590_mt-5p	aaaaagttcgttcaggtgttt	151.605	1.15462	0.564476		2.21817	<0.001		1.92112	0.00380232		-0.124029	<0.001		-0.535292	0.115653		4.31588	<0.001
bta-chr3_32371_mt-5p	aaaacgttcgttcaggttttt	151.564	1.16119	0.556149		2.21581	<0.001		1.90822	0.00434157		-0.12455	<0.001		-0.535994	0.116897		4.30344	<0.001
bta-chr18_15203_mt-5p	aaaaagctcgttcaggttttt	151.554	1.15873	0.559686		2.21574	<0.001		1.91221	0.00418776		-0.124375	<0.001		-0.532249	0.113572		4.2794	<0.001
bta-chr9_44129_mt-5p	aaagagttcgttcaggttttt	151.484	1.16021	0.556667		2.21543	<0.001		1.90951	0.00425953		-0.124866	<0.001		-0.537815	0.118596		4.30715	<0.001
bta-chr24_25376_mt-5p	aaaaaattcgttcaggttttt	151.385	1.15924	0.558274		2.2103	<0.001		1.90668	0.00429018		-0.124092	<0.001		-0.53486	0.115653		4.31018	<0.001
bta-chr13_7146_mt-5p	aaaaagttcgttcaggtcttt	151.371	1.15771	0.560828		2.21724	<0.001		1.91521	0.00416108		-0.124249	<0.001		-0.535033	0.115653		4.30614	<0.001
bta-chr2_18245_mt-3p	gtcgggacgggtatctct	151.113	-0.0228038	<0.001		-0.758471	0.728555		33.2607	<0.001		-0.594848	0.416403		-0.451201	0.194623		-0.758514	0.740706
hsa-let-7d-3p	ctatacgacctgctgcctttct	149.255	1.14359	0.432171		-0.284785	<0.001		-0.249027	<0.001		2.36224	0.0198484		1.66427	0.185617		-0.704532	0.437426
bta-chr16_12068_mt-3p	tgaggtccctgttcgggcgcca	148.421	4.41983	<0.001		2.37346	<0.001		-0.537003	<0.001		2.77791	0.00277336		-0.293809	<0.001		-0.105766	<0.001
bta-chr4_33477_mt-3p	gtcgcgacggatatctct	146.96	-0.0233488	<0.001		-0.745275	0.708755		31.9193	<0.001		-0.583973	0.398406		-0.444452	0.187114		-0.761083	0.743344
bta-miR-11976-3p	ggcggcggcggcgccggggcg	145.536	-0.26739	<0.001		-0.141491	<0.001		-0.529157	0.0463406		2.06827	0.108231		1.38109	0.50455		-0.667749	0.45394
bta-chr5_36214_mt-5p	ggcctggagcggccggg	144.616	-0.220604	<0.001		-0.0881116	<0.001		-0.399411	0.00105178		9.02759	<0.001		3.65591	0.0027528		-0.40497	0.0530335
bta-chr1_563_mt-3p	ctggtggtctagaggttaggatt	143.352	-0.362914	<0.001		-0.770224	0.33188		2.12233	0.00420755		1.11374	0.800474		2.07496	0.0611473		1.86306	0.137757
bta-miR-155-5p	ttaatgctaatcgtgataggggt	141.603	1.9637	0.0102355		1.1044	0.724311		-0.562405	0.0339907		48.4795	<0.001		54.2492	<0.001		1.11901	0.869555
bta-chr3_33025_mt-5p	gcgcccgcgcgccggcg	141.55	-0.515258	0.0185808		-0.146022	<0.001		-0.283396	<0.001		3.82335	0.00229288		1.30954	0.586308		-0.34251	0.0238799
bta-miR-28-5p	aaggagctcacagtctattgag	139.88	5.74775	<0.001		1.78258	<0.001		-0.310135	<0.001		2.29473	0.0159397		3.94481	<0.001		1.71907	0.165167
bta-miR-484-5p	tcaggctcagtcccctcccgat	138.047	2.2748	<0.001		-0.552954	<0.001		-0.243079	<0.001		7.67235	<0.001		3.53819	0.00116867		-0.461161	0.0696851
bta-miR-11975-5p	ggcggcggcggcgccggggc	137.278	-0.266472	<0.001		-0.139934	<0.001		-0.525137	0.0473031		2.08095	0.108384		1.40541	0.484763		-0.675369	0.472203
bta-chr25_25883_mt-3p	gggcgcgccccgcggct	136.79	-0.23159	<0.001		-0.115071	<0.001		-0.496874	0.0281861		3.99154	0.00100352		1.14949	0.773752		-0.287982	0.00529844
bta-miR-222-3p	agctacatctggctactgggt	136.423	-0.0886478	<0.001		-0.0492855	<0.001		-0.55597	0.141729		48.1791	<0.001		84.9056	<0.001		1.76229	0.433684
bta-chr3_31800_st-3p	aaaacctgaatgaactttttga	136.295	-0.687652	0.0895395		1.59743	0.0245419		2.32302	<0.001		1.96085	0.1861		14.8591	<0.001		7.57791	<0.001
bta-chr14_9640_mt-3p	gctaaatttgactggctg	135.406	2.6453	<0.001		-0.253249	<0.001		-0.0957357	<0.001		1.14826	0.781505		-0.361118	0.0224859		-0.314491	0.0116928
bta-chr20_20426_mt-5p	acaaagttcgttcaggttttt	134.712	1.31956	0.215949		2.34965	<0.001		1.78063	0.0069993		-0.131277	<0.001		-0.502885	0.0734619		3.83071	<0.001
bta-miR-2285ce-3p	gaaaacctgaatgaactttttga	133.355	-0.678521	0.0820196		1.62924	0.0204672		2.40117	<0.001		1.98017	0.177166		14.9851	<0.001		7.56755	<0.001
bta-chr14_9283_mt-5p	cttgactctagtctgccac	132.494	2.82234	<0.001		3.71116	<0.001		1.31492	0.450721		1.64661	0.224		6.01029	<0.001		3.65009	0.00181098
bta-chr24_25220_mt-5p	aaaaagttcgtgcaggttttt	131.543	1.31394	0.230899		2.34947	<0.001		1.78812	0.0077875		-0.119749	<0.001		-0.460224	0.0432882		3.84325	<0.001
bta-miR-2284j-5p	gaaaagttcgttcaggtttt	129.128	-0.858147	0.455221		1.81811	<0.001		2.11865	<0.001		-0.123829	<0.001		-0.505643	0.0441495		4.0834	<0.001
bta-miR-2285bn-3p	aaaacctgaatgaactttttgt	127.197	-0.668085	0.0741593		1.34534	0.177663		2.01372	0.00159925		1.94019	0.151755		13.5916	<0.001		7.00528	<0.001
bta-chr1_1930_mt-3p	tcagtggtagaattctt	126.277	1.93278	0.0260328		2.06064	0.0112944		1.06615	0.882568		2.60226	0.00818457		-0.944343	0.89227		-0.362894	0.00778235
bta-miR-378d-3p	ctggacttggagtcagaagacc	124.81	1.0228	0.899175		-0.810999	0.102646		-0.792923	0.0976615		2.69914	0.026224		3.85239	0.00255832		1.42727	0.527031
bta-chr15_10516_mt-5p	tgcccccccgcctccccc	123.03	-0.154718	<0.001		-0.123103	<0.001		-0.795657	0.57372		-0.969959	0.957797		-0.888415	0.805441		-0.91593	0.903536
bta-chr15_11007_mt-5p	agaaagttcgttcaggttttt	122.529	1.33381	0.222827		2.33373	<0.001		1.74966	0.0136676		-0.133433	<0.001		-0.509362	0.0811192		3.81737	<0.001
bta-chr8_41806_mt-5p	gggcccggccggggggc	121.423	-0.262431	<0.001		-0.164294	<0.001		-0.626045	0.0995028		2.79395	0.0452949		1.67491	0.339519		-0.599477	0.403837
bta-chr6_38577_mt-5p	cggggagcccggagggc	120.978	-0.220496	<0.001		-0.128529	<0.001		-0.582907	0.126692		-0.713145	0.566875		-0.417043	0.10761		-0.584794	0.396997
bta-miR-2904-5p	gggagcctcggttggcctc	119.687	-0.386758	<0.001		-0.393855	<0.001		1.01835	0.956516		2.23908	0.0373221		2.99123	0.004922		1.33592	0.559391
bta-chr8_41808_mt-5p	aaaaagatcgttcaggttttt	119.608	1.31335	0.248966		2.33212	<0.001		1.7757	0.0113401		-0.119817	<0.001		-0.45583	0.0425334		3.80437	<0.001
bta-chr12_6704_mt-3p	ctcgcccgcccgccggc	113.66	-0.258807	<0.001		-0.15754	<0.001		-0.608716	0.0713234		1.87941	0.135616		1.72872	0.200695		-0.919821	0.903981
bta-miR-374a-5p	ttataatacaacctgataagtg	113.377	1.47443	0.132533		4.0139	<0.001		2.72235	<0.001		-0.787505	0.649706		3.72254	0.00593879		4.72701	0.00145457
bta-chr29_30647_mt-5p	cggcggtcggcggcggc	112.987	-0.421547	0.00178556		-0.588512	0.0562217		1.39608	0.282335		1.4194	0.395288		2.37898	0.028125		1.67605	0.245485
bta-miR-128-3p	tcacagtgaaccggtctcttt	112.464	1.34262	0.00982687		-0.900794	0.355625		-0.670921	<0.001		2.81275	0.00282608		4.33442	<0.001		1.54099	0.299187
bta-chr9_43668_mt-5p	gagagggagcctgagaaatggc	111.35	-0.785355	0.500552		-0.527132	0.0415815		-0.671201	0.258684		1.45224	0.467178		-0.595739	0.296949		-0.410221	0.0826496
bta-chr17_13431_mt-3p	cgcgcccgcccgcccgc	110.221	-0.259317	<0.001		-0.157738	<0.001		-0.608281	0.0776287		1.9061	0.131606		1.84966	0.153796		-0.970388	0.972579
bta-chr29_31016_mt-3p	cccccccccgcctccccc	108.024	-0.144574	<0.001		-0.125185	<0.001		-0.865889	0.753839		-0.813388	0.668549		-0.730056	0.506399		-0.89755	0.872251
bta-miR-361-5p	ttatcagaatctccaggggtac	105.465	2.95712	<0.001		1.06214	0.754621		-0.359181	<0.001		3.83461	<0.001		5.91815	<0.001		1.54335	0.265934
bta-chrX_44732_mt-5p	cgcctgcccgccggcggc	104.702	-0.121197	<0.001		-0.110135	<0.001		-0.908722	0.811363		-0.685268	0.447322		-0.924048	0.881626		1.34845	0.618333
bta-chrX_44647_mt-3p	gcgggcggggccgggggggg	102.594	-0.0673534	<0.001		-0.239344	<0.001		3.55356	0.00249539		1.33439	0.505785		2.15787	0.0638196		1.61712	0.306573
bta-chr19_17035_mt-3p	gtggtctagcggttaggatt	100.288	-0.605626	0.0666575		1.20556	0.505746		1.9906	0.0110225		-0.957171	0.940143		2.39043	0.0629604		2.49739	0.0627229
bta-miR-181c-5p	aacattcaacctgtcggtgagttt	99.8483	2.73593	<0.001		1.76639	0.0223208		-0.645627	0.110681		5.79754	<0.001		8.80708	<0.001		1.51911	0.334527
bta-chrX_45971_mt-5p	tgataatacaacctgataagt	97.9264	1.5608	0.104304		4.08572	<0.001		2.61771	<0.001		-0.735419	0.571941		3.47585	0.0134594		4.72635	0.00239117
bta-chr22_23077_mt-3p	tccccggcacctccacca	97.838	11.7254	<0.001		-0.451709	<0.001		-0.0385239	<0.001		18.6098	<0.001		4.37453	<0.001		-0.235066	<0.001
bta-miR-374c-5p	ttacaatacaacctgataagt	97.8321	1.56032	0.104508		4.08152	<0.001		2.61583	<0.001		-0.73297	0.568586		3.4633	0.0137263		4.72502	0.00239117
bta-chr10_2135_mt-3p	aggctggacgaggcgcc	96.9666	-0.433672	0.00203415		-0.350777	<0.001		-0.808853	0.508495		-0.758051	0.434763		-0.536462	0.0654349		-0.707686	0.377446
bta-chr20_21167_mt-5p	gacccctccacccgcccg	96.5265	-0.135247	<0.001		-0.0657095	<0.001		-0.485849	0.0141939		3.55284	0.00115471		1.84262	0.142522		-0.518633	0.141281
bta-chr17_13185_mt-3p	gccgggccgggccgcgccgc	96.1094	-0.0951577	<0.001		-0.103456	<0.001		1.08721	0.810438		1.66233	0.17424		2.15898	0.0390135		1.29877	0.578724
bta-miR-11971-3p	tgaggggcagagagtgagaa	96.0855	2.94195	<0.001		-0.445842	<0.001		-0.151546	<0.001		-0.74719	0.313977		-0.406492	<0.001		-0.544028	0.0369732
bta-miR-96-5p	tttggcactagcacatttttgct	96.0808	1.09145	0.723456		-0.561587	0.00538896		-0.514531	0.00242161		-0.105416	<0.001		-0.512862	0.0798617		4.86514	<0.001
bta-chr27_28569_mt-3p	cgcgcgctgcggctggac	96.056	-0.49349	0.0218139		-0.209424	<0.001		-0.424373	0.00530143		3.65212	<0.001		1.21044	0.662721		-0.331435	0.00818137
bta-chr5_35788_mt-5p	tgaggggcagagagccaga	95.8645	2.94545	<0.001		-0.446014	<0.001		-0.151425	<0.001		-0.729706	0.271668		-0.396499	<0.001		-0.543368	0.0366284
bta-miR-2285au-5p	aaaaagttcgttcgggttttct	95.8597	-0.929558	0.680181		1.77296	<0.001		1.90732	<0.001		-0.288668	<0.001		1.06667	0.868242		3.69513	<0.001
bta-chr5_37295_mt-5p	cggcgcctggcctcggc	92.4337	-0.360707	<0.001		-0.172192	<0.001		-0.477373	0.0179275		2.73734	0.0167021		1.79964	0.18386		-0.65744	0.415189
bta-chr22_22911_mt-3p	agcctggggcgcggggg	91.952	-0.179684	<0.001		-0.162734	<0.001		-0.90567	0.794839		1.47576	0.348004		1.88851	0.117366		1.27968	0.637193
bta-chr21_21919_mt-5p	ctgagtggctcagcgtgt	91.7012	-0.332879	<0.001		-0.197763	<0.001		-0.594098	0.0373708		-0.995302	0.995027		1.48596	0.40764		1.49297	0.462789
bta-chr5_36144_mt-5p	gcggcggcggcgccggggg	91.392	-0.325456	<0.001		-0.143005	<0.001		-0.439399	0.00691076		1.79099	0.169666		1.08305	0.863781		-0.604721	0.290686
bta-chr21_21452_mt-5p	aaggaggggaagggggg	90.9293	-0.0923183	<0.001		-0.218014	<0.001		2.36154	0.00779365		-0.749675	0.478449		1.09201	0.8358		1.45665	0.415189
bta-chr3_32429_mt-5p	agcagcactgtacagggc	89.1132	4.23247	<0.001		1.1915	0.449349		-0.281513	<0.001		-0.784437	0.344659		-0.8862	0.655862		1.12973	0.725572
bta-chr14_9211_mt-5p	ggctcattggtctagggg	89.0162	1.58268	0.229044		1.64762	0.139256		1.04103	0.937983		-0.720677	0.452859		-0.00969872	<0.001		-0.0134578	<0.001
ssc-miR-374a-3p	cttatcaggttgtattgtaatt	87.3854	4.01279	<0.001		6.89104	<0.001		1.71727	0.0203693		2.11892	0.152065		7.1523	<0.001		3.37545	0.0262237
bta-chr6_38985_mt-5p	aggaggagaaggggggg	86.4284	-0.0108206	<0.001		-0.17146	0.00247444		15.8457	<0.001		-0.159853	<0.001		-0.315465	0.0309788		1.97347	0.249712
bta-chr14_8681_mt-3p	agcagcagtgtacagggc	85.6168	4.78547	<0.001		1.20699	0.441694		-0.252219	<0.001		-0.800215	0.395453		-0.924522	0.780424		1.15534	0.669445
bta-miR-17-5p	caaagtgcttacagtgcaggtagt	84.6984	2.69874	<0.001		1.71725	<0.001		-0.636314	0.00333806		2.16438	0.0701294		5.40916	<0.001		2.49918	0.0455481
bta-chr2_19057_mt-3p	ggcagcgtggccgagcgg	84.1541	22.4433	<0.001		4.97003	<0.001		-0.221449	<0.001		5.43813	<0.001		-0.998339	0.996749		-0.183581	<0.001
bta-miR-6524-3p	ttactctgagtaacctaactg	83.3007	2.14985	<0.001		1.41368	0.0508112		-0.65757	0.0264225		-0.285093	<0.001		-0.926834	0.832728		3.25099	<0.001
bta-miR-363-3p	attgcacggtatccatctgcg	82.7978	2.5801	<0.001		1.57217	0.00340221		-0.609345	0.00326032		1.1261	0.756337		4.40466	<0.001		3.91143	<0.001
hsa-miR-26b-3p	cctgttctccattacttggct	82.7197	7.43931	<0.001		-0.557625	0.00100203		-0.0749565	<0.001		24.1113	<0.001		4.42901	<0.001		-0.18369	<0.001
bta-miR-210-3p	actgtgcgtgtgacagcggctga	82.1805	1.10285	0.44435		-0.846761	0.131769		-0.767795	0.0268379		2.03022	0.0689334		5.76096	<0.001		2.83761	0.0109486
bta-miR-2285av-5p	aaaagttcgttcgggttttt	81.8222	-0.77028	0.145106		1.73263	<0.001		2.24935	<0.001		-0.211927	<0.001		-0.908623	0.805441		4.28744	<0.001
bta-chr25_26193_mt-3p	cggggcggcgggaccggg	77.8121	-0.222742	<0.001		-0.309013	<0.001		1.38731	0.32817		2.08882	0.103401		2.1667	0.0896285		1.03728	0.970404
bta-chr10_2823_mt-3p	aggggcggcgggaccggg	77.8121	-0.222742	<0.001		-0.309013	<0.001		1.38731	0.32817		2.08882	0.103401		2.1667	0.0896285		1.03728	0.970404
bta-miR-193a-3p	aactggcctacaaagtcccagt	77.7718	1.03098	0.913361		1.76931	0.00314606		1.71615	0.00885562		1.1497	0.765261		1.76904	0.190296		1.53869	0.392114
bta-miR-301a-3p	cagtgcaatagtattgtcaaagcat	77.5902	-0.392739	0.0229688		1.14513	0.767074		2.91576	0.00980149		52.6667	<0.001		163.325	<0.001		3.10111	0.0760024
bta-miR-2285i-3p	aaaaccggaacgaactttttgg	75.9638	-0.757726	0.27412		1.98836	0.00252638		2.62412	<0.001		1.63344	0.271272		13.792	<0.001		8.44356	<0.001
bta-chr13_6991_mt-3p	aggtccctggtcgggcgcca	75.6398	3.66728	<0.001		2.10299	<0.001		-0.573447	0.00273903		3.211	<0.001		-0.50774	0.0536434		-0.158125	<0.001
bta-miR-2285co-3p	aaaacctgaatgaactctttgg	75.2787	-0.804897	0.36527		1.79897	0.00563774		2.23503	<0.001		6.35991	<0.001		27.2515	<0.001		4.28488	0.00498066
bta-chr10_2979_mt-5p	gctccgggggggccgggc	75.2184	-0.292759	<0.001		-0.42977	0.00472619		1.468	0.258221		1.39471	0.503034		1.12628	0.813672		-0.807534	0.740706
bta-chr17_13703_mt-5p	cgcgggggtgggcgggg	74.7525	-0.265586	<0.001		-0.384728	0.00211256		1.4486	0.298302		-0.563186	0.148795		-0.527706	0.10761		-0.937001	0.926216
bta-miR-374b-5p	atataatacaacctgctaagtg	74.4395	1.83828	0.0322163		2.83227	<0.001		1.54072	0.150642		-0.83482	0.728964		4.06228	0.00268799		4.86605	<0.001
bta-chr1_13_mt-3p	cggccgcgccgcgccccc	74.4357	-0.55023	0.0250833		-0.113981	<0.001		-0.207152	<0.001		1.94406	0.128858		-0.705513	0.450072		-0.362906	0.0239678
bta-chr2_19973_mt-5p	gggccgcgccgcgccccg	73.3998	-0.51903	0.0119137		-0.110637	<0.001		-0.213162	<0.001		1.95452	0.128799		-0.717314	0.479797		-0.367002	0.0271393
mmu-miR-200a-5p	catcttaccggacagtgctgga	73.1448	3.73042	<0.001		2.85115	<0.001		-0.764297	0.0237852		-0.434171	0.0151798		-0.565102	0.114471		1.30157	0.552327
bta-miR-6529a-5p	gagagatcagaggcgcagagt	73.1097	2.22932	<0.001		-0.825012	0.222775		-0.370074	<0.001		6.37631	<0.001		4.40515	<0.001		-0.690863	0.395951
bta-chr23_24239_mt-5p	cgccaccccgcgcccgccc	72.364	-0.14896	<0.001		-0.130916	<0.001		-0.878865	0.742953		1.59491	0.284734		1.35295	0.510427		-0.848291	0.785904
bta-miR-2285bl-3p	aaaacctgaatgaactctttggt	71.6145	-0.841428	0.463248		1.85207	0.00241477		2.2011	<0.001		6.02331	<0.001		25.7961	<0.001		4.28271	0.00486063
bta-miR-877-5p	gtagaggagatggcgcaggg	70.8483	7.95586	<0.001		-0.371942	<0.001		-0.0467506	<0.001		7.86342	<0.001		-0.803834	0.495825		-0.102225	<0.001
bta-chr18_14991_mt-3p	cctcctcgcccgcccgc	70.7114	-0.0988374	<0.001		-0.10527	<0.001		1.06508	0.887742		1.05332	0.920336		-0.865562	0.751677		-0.821745	0.735235
bta-miR-20b-5p	caaagtgctcacagtgcaggta	69.9965	2.70368	<0.001		1.61823	<0.001		-0.598527	<0.001		2.23803	0.0567676		5.31783	<0.001		2.37612	0.0604747
bta-chrX_44652_mt-5p	cggtcggcggcggcggc	69.8439	-0.476383	0.0102944		-0.162934	<0.001		-0.342023	<0.001		2.92505	0.00612962		1.20866	0.662721		-0.413212	0.037777
bta-chr21_21423_mt-5p	gcagcccaccaggctcctctgtcca	69.5872	-0.00350877	<0.001		-0.132366	<0.001		37.7244	<0.001		1.38513	0.714135		-0.399812	0.265885		-0.288646	0.154192
bta-chr19_16614_mt-5p	tgggggccggcggcggc	69.5812	-0.197602	<0.001		-0.160544	<0.001		-0.812465	0.649865		1.85434	0.245628		1.64319	0.358237		-0.886134	0.882122
bta-miR-2285cr-5p	aaaagttcgttcaggtttct	69.5149	-0.756559	0.223827		1.87092	0.0025623		2.47294	<0.001		-0.100026	<0.001		-0.519881	0.0947986		5.19749	<0.001
bta-chr3_32985_mt-5p	cggcgcatcgcctcggc	68.6831	-0.323897	<0.001		-0.17579	<0.001		-0.542732	0.0481428		2.2287	0.0579777		1.7617	0.197645		-0.790459	0.683237
bta-chr22_22768_mt-5p	aaaaattcgttcaggttttt	68.0894	-0.760288	0.242946		1.86111	0.00353107		2.4479	<0.001		-0.0986828	<0.001		-0.509846	0.0864126		5.16652	<0.001
bta-miR-194-5p	tgtaacagcaactccatgtgga	66.1478	6.26557	<0.001		1.74141	0.00106499		-0.277933	<0.001		4.99525	<0.001		3.48465	0.00373696		-0.697592	0.502641
bta-miR-20a-5p	taaagtgcttatagtgcaggtag	65.8637	2.1329	<0.001		2.55412	<0.001		1.19749	0.508235		1.32713	0.577021		6.54161	<0.001		4.92914	<0.001
bta-chr11_4147_mt-3p	gtcagaatggccgagtgg	65.6678	8.25949	<0.001		3.54624	<0.001		-0.429354	<0.001		4.56268	<0.001		-0.90514	0.805485		-0.198379	<0.001
bta-miR-6522-5p	tcggaattgtttgtgtacctgt	65.2948	1.97382	<0.001		2.32741	<0.001		1.17914	0.450721		-0.25556	<0.001		-0.69374	0.396128		2.71459	0.017266
bta-chr18_15852_mt-3p	gcggcccccggcgcgccgc	64.9036	100.791	<0.001		14.159	<0.001		-0.140479	<0.001		15.128	<0.001		2.31317	0.10761		-0.152906	<0.001
bta-miR-11985-3p	cccaccgctctcctcccgcc	63.3353	-0.189334	<0.001		-0.0882519	<0.001		-0.466117	0.0126739		4.99537	<0.001		2.26741	0.0393747		-0.453903	0.0604747
bta-miR-11987-5p	cgaggaatctctggtggaggt	63.3054	-0.0374388	<0.001		-0.0765096	<0.001		2.04359	0.0397089		1.05247	0.935365		-0.576258	0.264284		-0.547529	0.264691
bta-miR-331-3p	gcccctgggcctatcctagaa	62.5879	1.42605	0.0548341		-0.398235	<0.001		-0.279258	<0.001		3.08828	0.00789401		1.32212	0.557954		-0.428108	0.0696603
bta-miR-2284aa-5p	aaaaaagtttgtttgggtttt	62.4678	1.17631	0.392469		3.86548	<0.001		3.28611	<0.001		1.73901	0.257526		7.8398	<0.001		4.5082	0.00237834
bta-miR-2285cj-3p	aaaactggaatgaactttttgt	62.4667	-0.415477	<0.001		-0.67946	0.128913		1.63537	0.0657345		1.16916	0.74947		10.9599	<0.001		9.37411	<0.001
bta-miR-106a-5p	aaaagtgcttacagtgcaggta	62.2099	2.84098	<0.001		1.61353	<0.001		-0.567947	<0.001		1.69284	0.220019		3.97653	<0.001		2.34903	0.058957
bta-chr6_38168_mt-5p	ggcccaggccggggggc	61.6464	-0.0873542	<0.001		-0.0331806	<0.001		-0.379839	0.00306681		5.81075	<0.001		4.97713	0.00284554		-0.856539	0.848295
bta-miR-2284z-5p	aaaaaagtttgtttgggttttt	61.5418	1.17539	0.416611		3.90844	<0.001		3.32522	<0.001		1.62943	0.316262		7.11335	<0.001		4.36554	0.00251429
bta-chr3_33291_mt-3p	ttctcggctggtgcacc	61.3305	5.41357	0.015131		-0.0123709	<0.001		-0.00228517	<0.001		22.1829	<0.001		-0.0037994	<0.001		-0.000171276	<0.001
bta-miR-106b-5p	taaagtgctgacagtgcagat	61.2737	2.11129	<0.001		2.0363	<0.001		-0.964479	0.890284		2.41744	0.027241		5.24046	<0.001		2.16777	0.0851541
bta-chr19_17406_mt-3p	gccccccctccgcccctc	60.3746	-0.219229	<0.001		-0.0476727	<0.001		-0.217456	<0.001		4.15857	<0.001		1.96244	0.143294		-0.471903	0.128525
bta-chr23_24290_mt-5p	gcccgccctccgcccctc	60.336	-0.219473	<0.001		-0.0477148	<0.001		-0.217406	<0.001		4.15881	<0.001		1.9617	0.143295		-0.471698	0.128441
bta-miR-2285bu-3p	aagacctgaatgaactttttgg	59.9446	-0.864888	0.53317		2.36793	<0.001		2.73785	<0.001		3.98711	0.0037187		16.4589	<0.001		4.12802	0.00708347
bta-chr18_14524_mt-3p	aaaacctgaatgaacttttggg	59.318	-0.880069	0.592447		2.30869	<0.001		2.6233	<0.001		3.79792	0.00365207		16.6857	<0.001		4.3934	0.00350924
bta-chr9_43050_st-3p	aaaacttgaatgaactttttgg	59.1137	-0.876435	0.562789		2.39262	<0.001		2.72995	<0.001		3.77536	0.00539096		16.4012	<0.001		4.34427	0.00512755
mmu-miR-200b-5p	catcttactgggcagcattgga	58.6397	2.23216	<0.001		-0.966398	0.833321		-0.432943	<0.001		-0.238327	<0.001		-0.474154	0.019545		1.98951	0.0381098
bta-chr24_25036_mt-5p	aggcacagcccgtggac	57.5212	-0.271263	<0.001		-0.133673	<0.001		-0.492779	0.00418845		2.95643	0.0129238		3.57765	0.00462452		1.21013	0.766699
bta-miR-2285dl-3p	ataacctgaatgaactttttgg	57.1951	-0.894406	0.637955		2.33806	<0.001		2.6141	<0.001		3.95581	0.00372771		16.8183	<0.001		4.25155	0.00569916
bta-chr7_41090_mt-3p	ggtgggtcggggcagggc	57.1627	-0.0507525	<0.001		-0.213866	<0.001		4.21391	<0.001		-0.331205	0.00363974		-0.482411	0.0725261		1.45653	0.429715
bta-miR-2285ab-3p	aaaacctgaatgaacttcttgg	57.0358	-0.892666	0.628251		2.40505	<0.001		2.69423	<0.001		3.99538	0.00357113		17.4208	<0.001		4.36024	0.00512755
bta-chr1_451_mt-3p	aaaaactgaatgaactttttgg	57.0087	-0.904025	0.665099		2.37991	<0.001		2.63257	<0.001		4.00616	0.00357113		17.326	<0.001		4.32485	0.00533551
bta-chr1_1228_mt-3p	acaacctgaatgaactttttgg	56.9623	-0.88938	0.620376		2.38272	<0.001		2.67908	<0.001		3.98456	0.00358583		16.7004	<0.001		4.19127	0.00632009
bta-chr7_40725_mt-5p	cccgccccccctccgccc	56.278	-0.179698	<0.001		-0.111735	<0.001		-0.621794	0.129511		4.77049	<0.001		2.87835	0.0183164		-0.603366	0.332993
bta-chr7_39132_mt-5p	tcagtggctaagttctg	55.3011	18.5079	<0.001		6.3581	<0.001		-0.343534	<0.001		3.05149	0.00168243		1.56579	0.251729		-0.513121	0.106151
bta-chr7_39873_mt-3p	ctctggactctgagtccag	55.0737	5.00062	<0.001		6.49591	<0.001		1.29902	0.297267		1.8877	0.0340581		2.08838	0.0213551		1.10631	0.82886
bta-miR-345-5p	gctgactcctagtccagtgct	54.9216	-0.309939	<0.001		-0.692348	0.0147285		2.23382	<0.001		-0.104698	<0.001		-0.908852	0.807611		8.68067	<0.001
tgu-let-7b-3p	ctatacaacctactgccttcc	54.7877	1.37958	0.0518902		-0.542936	<0.001		-0.393551	<0.001		-0.220289	<0.001		-0.261712	<0.001		1.18804	0.720278
bta-miR-2885-3p	cggcggcagcgccggggcg	54.2059	-0.300337	<0.001		-0.152754	<0.001		-0.508609	0.0490814		1.9875	0.131141		1.31282	0.580737		-0.660541	0.444738
bta-chr14_9464_mt-3p	gagtggagcctgtggct	53.7409	23.4554	<0.001		17.3696	<0.001		-0.740534	0.41422		3.44438	0.00222291		1.36471	0.50051		-0.396215	0.0398652
bta-miR-15b-5p	tagcagcacatcatggtttaca	53.6575	2.20738	0.0318242		2.24461	0.0201835		1.01687	0.977338		16.1756	<0.001		30.0438	<0.001		1.85736	0.263663
bta-chrX_44708_mt-5p	gaaaaagtttgtttgggttttt	53.4971	1.23993	0.26163		3.84036	<0.001		3.09725	<0.001		1.601	0.338401		7.43229	<0.001		4.64228	0.00181098
hsa-miR-30c-2-3p	ctgggagaaggctgtttactct	52.2259	2.84868	<0.001		1.66985	<0.001		-0.586185	0.00174324		-0.750974	0.418164		-0.537569	0.0696046		-0.715829	0.402497
bta-miR-152-3p	tcagtgcatgacagaacttggg	52.1464	-0.78412	0.067557		1.32774	0.0214547		1.69328	<0.001		-0.145664	<0.001		-0.643946	0.232969		4.42076	<0.001
bta-miR-11986b-5p	ttttccaatgagttagtccttt	52.1458	1.51	0.0516735		1.3695	0.120295		-0.906953	0.719767		-0.147202	<0.001		-0.648027	0.315115		4.4023	<0.001
bta-chr1_1499_mt-5p	aaaaaagtttgtttggattttt	51.3767	1.31002	0.202788		4.29773	<0.001		3.28066	<0.001		1.61949	0.336235		7.55191	<0.001		4.66313	0.00219866
bta-chr10_2620_mt-3p	aaaacccgaatgaactttttg	50.7112	-0.485711	0.00262279		-0.849988	0.521033		1.74999	0.0246268		1.47605	0.417716		16.8829	<0.001		11.4379	<0.001
bta-miR-574-3p	tgagtgtgtgtgtgtgagtgtgtg	50.7094	-0.834073	0.416768		-0.73059	0.110667		-0.875931	0.59191		-0.439721	0.0685374		1.62139	0.310778		3.68731	0.00515344
bta-miR-664b-3p	tattcatttatctcccagcctac	49.6898	1.43018	0.18439		1.53951	0.0822798		1.07644	0.839774		-0.108622	<0.001		-0.567989	0.129893		5.22904	<0.001
bta-miR-127-3p	tcggatccgtctgagcttggct	49.659	1.61506	0.0573736		1.07052	0.803314		-0.662836	0.115817		-0.46286	0.0865856		-0.219454	<0.001		-0.474126	0.123281
bta-chrX_44532_mt-5p	tttggcaatgggagaact	49.1992	-0.947748	0.718974		1.43513	0.00321921		1.51425	0.00182218		-0.262372	<0.001		-0.961142	0.911119		3.66328	<0.001
bta-chr2_20275_mt-5p	tccctgtcctccgggagct	48.7477	-0.625843	0.00561445		-0.494251	<0.001		-0.789736	0.201514		-0.142365	<0.001		-0.550431	0.0781303		3.86635	<0.001
bta-chr13_7806_mt-3p	cgcggctgcggtacccgg	48.2271	na	na		na	na		na	na		1	1		-0.000208308	<0.001		-0.000100693	<0.001
bta-chr3_31800_mt-5p	aaaaaagtttgttagggttttt	47.3073	1.25391	0.272673		4.15341	<0.001		3.31238	<0.001		1.55093	0.387566		7.84442	<0.001		5.05789	0.00132693
bta-chr29_30084_mt-3p	ggggggctggcggcggc	47.0997	-0.186984	<0.001		-0.161921	<0.001		-0.865965	0.760211		1.49928	0.478449		1.59773	0.408907		1.06567	0.94995
bta-chr10_2852_mt-5p	aaaagctcgttcaggttttt	46.7672	-0.80889	0.378802		2.02165	<0.001		2.49929	<0.001		-0.0957404	<0.001		-0.442398	0.0401049		4.62081	<0.001
bta-chr24_25524_mt-5p	tccctgtcctccagaagct	46.5111	-0.780806	0.104304		-0.486799	<0.001		-0.623457	0.00133516		-0.156648	<0.001		-0.590764	0.122227		3.77127	<0.001
bta-chrUn_GJ058440v1_44398_mt-5p	ccctccacccgccctcc	46.4089	-0.153676	<0.001		-0.0691267	<0.001		-0.449821	0.00499869		4.08403	<0.001		2.09653	0.0873866		-0.513349	0.156398
hsa-miR-30d-3p	ctttcagtcagatgtttgctgc	45.51	2.54674	<0.001		1.67187	<0.001		-0.656476	0.00653896		1.36598	0.424765		1.50551	0.293671		1.10215	0.86557
bta-chr29_30418_mt-5p	ggtgggccggggcggggc	44.8009	-0.12485	<0.001		-0.252736	<0.001		2.02432	0.0206525		-0.943271	0.924487		1.24365	0.680118		1.31845	0.67524
bta-chrX_45254_mt-5p	gaaaagttcgtttgggtttt	44.6974	-0.814268	0.224806		1.27174	0.120371		1.56182	0.00612121		-0.449172	0.0210269		1.17608	0.677837		2.61834	0.00980585
bta-miR-2478-3p	gtatcccacttctgacacca	44.3551	50.3936	<0.001		3.68908	<0.001		-0.0732053	<0.001		19.1939	<0.001		-0.337149	0.018618		-0.0175654	<0.001
bta-miR-885-5p	tccattacactaccctgcctct	42.6054	7.02991	<0.001		1.08979	0.754621		-0.155022	<0.001		-0.295354	<0.001		-0.29255	<0.001		-0.990506	0.990059
bta-chr13_7872_mt-3p	aagaccggaatgaactttttg	42.1353	-0.431945	<0.001		-0.79558	0.368478		1.84186	0.0166519		1.40168	0.485029		17.2442	<0.001		12.3025	<0.001
bta-chr8_42071_mt-3p	ttcctgtcctccaggagct	41.7524	-0.731395	0.0427501		-0.478365	<0.001		-0.654044	0.00547597		-0.145594	<0.001		-0.556817	0.0864126		3.82444	<0.001
bta-chr11_5260_mt-3p	tacctgtcctccaggagct	41.7524	-0.731395	0.0427501		-0.478365	<0.001		-0.654044	0.00547597		-0.145594	<0.001		-0.556817	0.0864126		3.82444	<0.001
bta-chrX_45642_mt-3p	tccctgtcctccaggatct	41.7436	-0.73059	0.0419878		-0.478057	<0.001		-0.654343	0.00549334		-0.144456	<0.001		-0.552485	0.0811319		3.8246	<0.001
bta-chr10_2797_mt-3p	aaaaccgaaatgaactttttg	41.5113	-0.407342	<0.001		-0.756416	0.276195		1.85696	0.0174533		1.40707	0.480527		17.606	<0.001		12.5125	<0.001
bta-miR-1388-3p	atctcaggtttgtcagcccgca	41.5073	1.03373	0.969309		-0.545494	0.127074		-0.527696	0.187916		130.644	<0.001		127.611	<0.001		-0.976789	0.983887
bta-chr17_13059_mt-3p	aaaaccggaatgaattttttg	41.4481	-0.408643	<0.001		-0.75479	0.274191		1.84706	0.0187193		1.40952	0.480089		17.1264	<0.001		12.1505	<0.001
bta-miR-326-3p	cctctgggcccttcctccag	41.0533	-0.296009	<0.001		-0.113025	<0.001		-0.381829	<0.001		2.31644	0.0642497		2.36963	0.0645689		1.02296	0.98141
bta-chr8_41777_mt-3p	agggggcggggcgaggtc	40.3747	-0.222597	<0.001		-0.201676	<0.001		-0.906013	0.811422		1.28456	0.617745		2.18497	0.104177		1.70095	0.333219
bta-miR-2284ab-5p	taaaagtttggttgggttttt	39.1267	1.22703	0.354047		2.67181	<0.001		2.17746	<0.001		2.7014	0.0194925		3.07736	0.0106021		1.13917	0.84003
bta-chr5_36414_mt-3p	aaggaggagaaggggtg	39.1228	-0.0327906	<0.001		-0.265881	0.00906784		8.10846	<0.001		-0.667035	0.444295		1.24082	0.701336		1.8602	0.294098
bta-chr13_8148_mt-3p	tgaggtagtaggttgtg	39.0246	5.08665	<0.001		3.17996	<0.001		-0.625158	0.0149435		-0.561034	0.0681491		-0.463645	0.0183164		-0.826411	0.657027
bta-miR-1307-3p	actcggcgtggcgtcggtcgtg	38.8325	1.78062	0.00693651		-0.808045	0.310672		-0.453799	<0.001		3.7666	<0.001		4.67721	<0.001		1.24176	0.677456
bta-chr20_20849_mt-3p	ccggcggcggcggcggc	38.82	-0.435082	0.00446826		-0.20847	<0.001		-0.479152	0.0139062		1.27427	0.553941		-0.620966	0.219761		-0.487309	0.0765203
bta-chr23_24218_mt-5p	tgaggggcagagagaga	38.764	2.57316	<0.001		-0.53427	0.00378172		-0.207632	<0.001		-0.601737	0.11132		-0.334133	<0.001		-0.55528	0.0848056
bta-chr18_14655_mt-5p	aaaagttcgtttgggttttt	38.7179	-0.91073	0.639175		1.6117	0.00384425		1.76968	0.00136389		-0.788526	0.569248		2.5212	0.0200218		3.19735	0.0041258
rno-miR-148b-5p	gaagttctgttatacactcagg	38.1543	4.50759	<0.001		2.11892	<0.001		-0.470079	<0.001		5.67843	<0.001		4.18435	<0.001		-0.736885	0.588338
dno-miR-29c-5p	gaccgatttctcctggtgttcag	37.9996	-0.381718	<0.001		-0.818961	0.0799727		2.14546	<0.001		-0.387731	0.0194925		2.41906	0.0459058		6.23902	<0.001
bta-miR-29d-5p	tgaccgatttctcctggtgtt	37.5777	-0.37181	<0.001		-0.809521	0.0685642		2.17724	<0.001		-0.382847	0.0176621		2.51359	0.0373133		6.56553	<0.001
bta-miR-2284m-5p	gaaaagtttgttcgggtttt	37.2089	-0.754996	0.105556		1.15663	0.389146		1.53197	0.0126943		-0.207939	<0.001		-0.520382	0.0473184		2.50257	0.00515344
bta-chr18_15091_mt-3p	gaggagccgccgccccc	37.0688	-0.104128	<0.001		-0.0845156	<0.001		-0.811652	0.538251		-0.639849	0.280867		-0.688384	0.387471		1.07585	0.920182
bta-chr25_25976_mt-5p	gttggggggggggccggg	36.7876	-0.237947	<0.001		-0.252772	<0.001		1.0623	0.88957		3.94592	0.00196832		2.35565	0.0702897		-0.596984	0.344145
bta-chr4_34131_mt-3p	agggggcggggcggggtg	36.6197	-0.224158	<0.001		-0.203034	<0.001		-0.905763	0.805205		1.36037	0.521035		1.9823	0.148407		1.45717	0.509794
bta-miR-29e-3p	tagcatcatttgaaatcagtgttt	36.3934	1.84749	<0.001		2.17865	<0.001		1.17925	0.333259		1.00791	0.991233		2.03619	0.0999931		2.02021	0.129132
bta-chr11_4480_mt-5p	ggggggtcggcggcggc	34.997	-0.164253	<0.001		-0.111341	<0.001		-0.677864	0.342504		1.46031	0.51529		1.40162	0.570508		-0.959811	0.971341
bta-chr15_10278_mt-5p	aaaaggttcgttcaggtttt	34.326	1.08456	0.760271		2.95284	<0.001		2.72262	<0.001		-0.0981763	<0.001		-0.537647	0.171071		5.47634	<0.001
bta-chr3_33216_mt-3p	agggcttgtcatagttacactgact	33.3328	-0.0710607	0.00333278		-0.00414139	<0.001		-0.0582797	<0.001		1804.42	<0.001		16.7655	<0.001		-0.00929134	<0.001
bta-chr8_41647_mt-5p	aaaaagttcattcaggtttt	33.0332	1.12761	0.665099		2.99132	<0.001		2.6528	<0.001		-0.0888153	<0.001		-0.456797	0.078874		5.14322	<0.001
bta-chr20_21041_mt-5p	aaaaagttcgttcatgtttt	32.8809	1.12551	0.670496		3.03984	<0.001		2.70085	<0.001		-0.108693	<0.001		-0.578263	0.241479		5.32017	<0.001
bta-chr8_42495_mt-5p	aagaagttcgttcaggtttt	32.7049	1.11771	0.692018		3.02151	<0.001		2.70331	<0.001		-0.0846256	<0.001		-0.450332	0.0740156		5.32147	<0.001
bta-chr15_10050_mt-5p	aaaatgttcgttcaggtttt	32.6784	1.12098	0.680772		2.99698	<0.001		2.67354	<0.001		-0.086278	<0.001		-0.456484	0.0786169		5.29085	<0.001
bta-chr18_14524_st-5p	aaaaagttcgttcaggcttt	32.6556	1.12026	0.680772		3.02184	<0.001		2.69743	<0.001		-0.0854701	<0.001		-0.450887	0.0740282		5.27538	<0.001
bta-chr15_10558_mt-5p	aaaaaggtcgttcaggtttt	32.6396	1.11621	0.694577		3.03111	<0.001		2.71554	<0.001		-0.0851196	<0.001		-0.447609	0.072887		5.25859	<0.001
bta-chr10_2746_mt-5p	aaaaagttcgttgaggtttt	32.6144	1.12131	0.680772		3.01233	<0.001		2.68645	<0.001		-0.0851202	<0.001		-0.4504	0.0740282		5.29134	<0.001
efu-miR-181a-3p	aaccatcgaccgttgattgtacc	31.5293	5.55075	<0.001		1.30928	0.219889		-0.235875	<0.001		20.6126	<0.001		16.2684	<0.001		-0.789248	0.65549
bta-chr11_4310_mt-5p	gcggggggcggggtggg	31.1791	-0.0912003	<0.001		-0.24698	<0.001		2.7081	0.00327566		-0.989672	0.991233		5.38108	0.00424832		5.43723	0.00533551
bta-miR-2284d-5p	aaaaagttcgttagggtttttc	30.7571	-0.874504	0.478799		1.47941	0.0151872		1.69171	0.00256079		-0.698581	0.358518		2.16945	0.051751		3.10551	0.00461047
bta-chrX_45480_mt-5p	ccccacagcctgcacca	29.9887	1	1		-0.0263787	<0.001		-0.111971	0.0293836		1	1		-0.000386628	<0.001		-0.000186888	<0.001
bta-chr28_29547_mt-5p	gacccctccacccaccct	29.9621	-0.118184	<0.001		-0.0637125	<0.001		-0.539096	0.0452974		3.10052	0.00578265		2.61537	0.0293735		-0.843528	0.786152
hsa-miR-532-3p	cctcccacacccaaggcttgca	29.5654	1.18373	0.418574		-0.387985	<0.001		-0.327765	<0.001		1.02678	0.958684		-0.676785	0.347204		-0.659132	0.371216
bta-chr5_35650_mt-5p	ctcggcggcggcggcgc	29.4018	-0.636799	0.195883		-0.0837515	<0.001		-0.13152	<0.001		21.5918	<0.001		2.9896	0.0186187		-0.13846	<0.001
bta-chr3_31424_mt-5p	tggtctagtggctaggatt	29.3187	-0.491223	0.00306801		1.55166	0.0652094		3.15877	<0.001		1.17841	0.705244		2.97152	0.00739678		2.52165	0.0310709
bta-chr10_2765_mt-3p	ctcccgccccgcctcccgc	29.1187	-0.108826	<0.001		-0.0474121	<0.001		-0.435667	0.0220594		1.84352	0.0867134		1.15292	0.727002		-0.625388	0.264793
bta-miR-99a-3p	caagctcgcttctatgggt	29.098	1.44334	0.0252668		2.27182	<0.001		1.574	0.00673667		-0.252787	<0.001		-0.806464	0.57147		3.19029	<0.001
bta-miR-149-5p	tctggctccgtgtcttcactccc	29.0541	-0.798942	0.192238		-0.298817	<0.001		-0.374016	<0.001		11.6571	<0.001		9.44421	<0.001		-0.810171	0.747793
bta-chr3_32081_mt-3p	ctcctgccccgccccccgc	28.9757	-0.108495	<0.001		-0.0471943	<0.001		-0.434991	0.0220594		1.83259	0.0907602		1.17736	0.682509		-0.642457	0.299671
bta-chr6_37774_mt-5p	caaaaagttcgtccagattttt	28.8233	2.96573	<0.001		1.53028	0.00246515		-0.515988	<0.001		3.76077	<0.001		2.65862	0.01168		-0.706933	0.462789
bta-miR-2285cf-5p	caaagttcgttcgggtttttc	28.4038	-0.765239	0.134699		1.36315	0.0591856		1.78134	<0.001		-0.444417	0.0196505		1.64726	0.197019		3.70657	<0.001
bta-chr4_34076_mt-5p	gccgcccgtccccgccc	28.3297	-0.156011	<0.001		-0.0557554	<0.001		-0.357381	<0.001		1.99954	0.152492		1.97863	0.176188		-0.989541	0.990758
bta-miR-132-3p	taacagtctacagccatggtcg	28.1228	2.1668	0.0319878		-0.17959	<0.001		-0.0828825	<0.001		70.9751	<0.001		63.1706	<0.001		-0.890039	0.903536
bta-chr18_15657_mt-5p	ggcggcggcggcggcgggg	27.5996	-0.243843	<0.001		-0.0950608	<0.001		-0.389845	0.00127236		4.02005	0.00430306		3.02491	0.0326247		-0.752456	0.682331
bta-miR-338-3p	tccagcatcagtgattttgttga	27.408	1.07827	0.859927		3.54518	<0.001		3.28785	<0.001		17.5993	<0.001		48.4318	<0.001		2.75191	0.0608009
bta-chr3_32754_mt-5p	ggcggcggcggcggcgc	27.4025	-0.468492	0.0108794		-0.0650454	<0.001		-0.13884	<0.001		16.2016	<0.001		3.15858	0.0149886		-0.194955	<0.001
bta-miR-365-3p	taatgcccctaaaaatccttat	27.3797	1.42163	0.127641		-0.923978	0.740251		-0.649944	0.0605984		-0.33263	0.00684047		1.28352	0.602727		3.85871	0.00248969
bta-chr10_2969_mt-5p	aaaaattcgttcgggttttt	27.2248	-0.845523	0.392469		1.40839	0.0476356		1.66571	0.00568384		-0.599869	0.167223		2.01824	0.0726739		3.36446	0.0018337
bta-chr11_4184_mt-5p	gcggcgggcggcgcggc	27.0554	-0.216358	<0.001		-0.152122	<0.001		-0.703103	0.278309		1.31206	0.617617		1.05181	0.928324		-0.801649	0.748963
bta-miR-2285bh-5p	aaaggttcgttcgggtttttct	26.9008	-0.78566	0.207087		1.35639	0.0793001		1.72644	0.00306681		-0.54749	0.100332		1.86349	0.113572		3.4037	0.00173536
bta-miR-2284a-5p	aaaagttcgttggggttttt	26.5449	-0.780341	0.196638		1.35759	0.0805335		1.73974	0.00288122		-0.56463	0.120205		1.82789	0.123351		3.23732	0.00260235
ssc-miR-24-1-5p	gtgcctactgagctgaaacacagt	26.4611	2.53025	<0.001		1.2986	0.123022		-0.513231	<0.001		26.8721	<0.001		15.4604	<0.001		-0.575332	0.286669
bta-chr12_6379_mt-5p	aaaagttcattcgggttttt	26.2119	-0.770616	0.166026		1.34827	0.0824596		1.7496	0.00220506		-0.470522	0.0345583		1.57738	0.251137		3.35242	0.00181098
bta-miR-2284g-5p	aaaagttcgttcggcttttt	26.2097	-0.79437	0.236666		1.36891	0.0753069		1.72326	0.00364903		-0.548286	0.103081		1.8521	0.117929		3.37799	0.00193595
hsa-miR-671-3p	tccggttctcagggctccacc	26.1841	11.6136	<0.001		1.06436	0.826785		-0.091648	<0.001		14.22	<0.001		-0.774982	0.618035		-0.0544996	<0.001
bta-chr19_16778_mt-5p	acgcgctgcctttgagcccccg	25.95	-0.157762	0.00328516		-0.034833	<0.001		-0.220795	0.00803544		397.392	<0.001		11.8801	<0.001		-0.0298951	<0.001
bta-miR-2284f-5p	aaagttcgttcggatttttc	25.9363	-0.782049	0.194904		1.35872	0.0758409		1.73738	0.00258075		-0.492768	0.0529924		1.6455	0.214638		3.33929	0.00234508
bta-miR-1343-3p	ctcctggggcccgcactctc	25.9168	-0.667633	0.109555		-0.268718	<0.001		-0.402494	<0.001		1.72107	0.24947		1.4065	0.498371		-0.817224	0.757242
bta-miR-744-5p	tgcggggctagggctaacagca	25.5724	3.51814	<0.001		1.15508	0.517616		-0.32832	<0.001		6.90013	<0.001		4.98129	<0.001		-0.721912	0.472231
bta-miR-33b-5p	gtgcattgctgttgcattgc	25.411	2.3327	<0.001		2.81585	<0.001		1.20712	0.425837		-0.702377	0.412373		3.71665	0.00282274		5.29153	<0.001
bta-miR-147-3p	gtgtgcggaaatgcttctgcta	24.9728	-0.35834	0.00329995		-0.716149	0.347763		1.99852	0.0591447		16.5881	<0.001		123.783	<0.001		7.46218	0.0017692
bta-chr16_12378_mt-3p	tcgaggatctcacagtct	24.8916	5.21963	<0.001		1.29025	0.161499		-0.247191	<0.001		-0.70529	0.263159		-0.785036	0.48893		1.11307	0.81603
bta-chr9_43183_mt-3p	tcgaggagctcacagttt	24.8878	5.21913	<0.001		1.29069	0.160923		-0.247299	<0.001		-0.70529	0.263159		-0.785036	0.48893		1.11307	0.81603
bta-chr2_20240_mt-3p	tcgaggagctcacaggct	24.8863	5.21815	<0.001		1.2904	0.161367		-0.247291	<0.001		-0.70529	0.263159		-0.785036	0.48893		1.11307	0.81603
bta-chr17_13968_mt-3p	gggagcccggcgggagc	24.7934	-0.134962	<0.001		-0.254628	0.00176484		1.88667	0.194868		1.03327	0.962809		1.28924	0.674107		1.24773	0.784557
bta-miR-130b-3p	cagtgcaatgatgaaagggcat	24.7846	2.08351	<0.001		1.26889	0.252446		-0.609014	0.030591		9.74716	<0.001		11.5907	<0.001		1.18913	0.785475
bta-chr19_16650_mt-5p	gcggcggcgccgggggg	24.5537	-0.856759	0.713512		-0.194948	<0.001		-0.227542	<0.001		2.00161	0.15123		1.11708	0.834525		-0.558093	0.29381
bta-miR-10225a-3p	ccgagcctgacagatcacaca	24.1814	-0.0555596	<0.001		-0.08241	<0.001		1.48327	0.59191		162.786	<0.001		214.349	<0.001		1.31676	0.798845
bta-chr7_39949_mt-5p	acttgtcgagctgtatt	23.0465	-0.0168187	<0.001		-0.860797	0.855711		51.181	<0.001		1.13286	0.861146		-0.408658	0.164088		-0.36073	0.136301
bta-miR-196a-5p	taggtagtttcatgttgttggg	23.0136	2.84278	0.00439216		1.93133	0.0674901		-0.679381	0.348479		1.38776	0.454264		1.97484	0.128254		1.42304	0.515947
bta-chrX_44662_mt-5p	tccccccgcgcccgccc	22.7928	-0.20916	<0.001		-0.163162	<0.001		-0.780081	0.523504		2.7235	0.0263469		2.97874	0.0237033		1.09372	0.91549
bta-miR-340-3p	tccgtctcagttactttatagcc	22.6999	12.4679	<0.001		1.96099	<0.001		-0.157283	<0.001		7.22032	<0.001		2.26564	0.0879259		-0.313786	0.0197324
bta-chr6_38867_mt-5p	aaaaaagtttgtttggatttt	22.5764	-0.968018	0.922068		4.37694	<0.001		4.52155	<0.001		-0.867483	0.802833		5.73153	0.00118595		6.60708	<0.001
bta-miR-2284l-5p	aaaagttggttcgggttttt	22.1846	-0.807102	0.192689		1.37997	0.0292222		1.70978	<0.001		-0.358909	0.00315258		1.22856	0.62225		3.42303	0.00146781
bta-chr18_15321_mt-5p	gaaagttcgttcgggttttt	22.1831	-0.810334	0.195874		1.44781	0.0105782		1.78668	<0.001		-0.336498	0.00202571		1.22123	0.638217		3.62923	<0.001
bta-miR-2285da-3p	gaaaacctgaatgaactttttt	21.916	-0.907594	0.718974		1.48794	0.0807109		1.63944	0.0451303		2.27782	0.0450522		11.1819	<0.001		4.90901	<0.001
bta-chr3_33433_mt-5p	ggggccgggaggggccgg	21.8766	-0.0437411	<0.001		-0.0801786	<0.001		1.83303	0.184555		-0.647693	0.426991		-0.667607	0.483891		1.03075	0.977048
bta-chr22_22618_mt-5p	aaaaaagtttgtttggttttt	21.8671	-0.962849	0.904042		4.3104	<0.001		4.47671	<0.001		-0.836074	0.752221		5.69283	0.00113707		6.809	<0.001
bta-miR-22-5p	agttcttcagtggcaagcttta	21.729	1.18123	0.352613		1.93053	<0.001		1.63435	0.00385718		-0.18163	<0.001		1.13296	0.792936		6.23771	<0.001
bta-miR-10225b-3p	tcgagcctgacagatcacaca	21.7243	-0.0542637	<0.001		-0.0791817	<0.001		1.4592	0.61704		182.415	<0.001		197.509	<0.001		1.08274	0.956649
bta-chr13_7375_mt-3p	cgggcggggccggggggg	21.6553	-0.105538	<0.001		-0.217834	<0.001		2.06404	0.0806603		1.2867	0.635937		1.67924	0.326226		1.30507	0.697208
bta-chr2_19984_mt-3p	aaaacctcaacgaactctttgg	21.3114	-0.125332	<0.001		-0.0788722	<0.001		-0.629304	0.372681		58.373	<0.001		246.903	<0.001		4.22975	0.05965
bta-miR-130a-3p	cagtgcaatgttaaaagggcat	21.0408	1.74382	0.153292		-0.777029	0.479137		-0.44559	0.0342276		11.7083	<0.001		15.5429	<0.001		1.32751	0.618333
bta-miR-2285q-3p	aaggacctgaatgaactttctgg	20.9547	1.27602	0.223827		1.25249	0.211686		-0.981565	0.943328		4.32636	<0.001		7.83066	<0.001		1.80999	0.246174
bta-miR-17-3p	actgcagtgaaggcacttgt	20.7283	7.90808	<0.001		3.70541	<0.001		-0.46856	<0.001		2.90739	0.0105002		3.92848	0.00234616		1.3512	0.611663
bta-miR-4286-5p	accccactcctggtacc	20.7208	1.99821	0.00148766		-0.404955	<0.001		-0.202659	<0.001		-0.617166	0.237256		1.49629	0.364981		2.42446	0.0476086
bta-miR-2336-3p	ctaaccgtaactttgaagtgct	20.6045	3.07725	<0.001		2.35825	<0.001		-0.766349	0.281023		5.66287	<0.001		5.8158	<0.001		1.027	0.973202
bta-chr16_11937_mt-3p	gaaagctgggttgagagg	20.532	-0.322934	<0.001		-0.469701	<0.001		1.45448	0.146229		-0.449086	0.0484512		-0.543327	0.153796		1.20985	0.743344
bta-chr8_42738_mt-3p	cggcggcggcggcgact	20.2402	-0.658846	0.226209		-0.30083	<0.001		-0.456601	0.0175683		4.49416	<0.001		2.03894	0.0952245		-0.453687	0.0844062
hsa-miR-378a-5p	ctcctgactccaggtcctgtgt	20.2143	-0.200003	<0.001		-0.0571769	<0.001		-0.285881	<0.001		-0.446262	0.074168		5.35888	0.00115529		12.0084	<0.001
bta-miR-205-5p	tccttcattccaccggagtctg	20.1809	-0.707838	0.353972		-0.250213	<0.001		-0.353489	0.00257011		4.13815	<0.001		11.8696	<0.001		2.86834	0.0313647
bta-chr3_33423_mt-5p	gggggccggcggcggtg	19.9966	-0.219391	<0.001		-0.253706	<0.001		1.15641	0.795987		2.41229	0.103485		1.5989	0.417882		-0.662816	0.54636
bta-miR-34a-5p	tggcagtgtcttagctggttgt	19.9158	-0.983754	0.966494		1.84942	0.00141673		1.87996	0.0031492		1.01221	0.985849		8.77809	<0.001		8.6722	<0.001
bta-miR-196b-5p	taggtagtttcctgttgttggga	19.8565	3.01473	0.00213925		1.87085	0.0755907		-0.62057	0.235209		2.03117	0.0840158		2.78841	0.0202435		1.37281	0.574149
bta-miR-11978-5p	actcttccctccctcggccggc	19.7063	3.57234	<0.001		-0.56149	0.0236757		-0.157177	<0.001		-0.515177	0.208697		-0.0627674	<0.001		-0.121837	<0.001
ocu-miR-191-3p	gctgcgcttggatttcgttccc	19.2824	1.99521	<0.001		-0.416712	<0.001		-0.208856	<0.001		5.99718	<0.001		6.42901	<0.001		1.07201	0.926216
mmu-miR-223-5p	cgtgtatttgacaagctgagttg	19.2382	-0.0166327	<0.001		-0.0572244	<0.001		3.44049	0.133269		89.4234	<0.001		142.226	<0.001		1.59048	0.736836
bta-chr18_14485_mt-3p	cacccgggactcggctcagacatct	19.1841	-0.0160636	<0.001		-0.0124441	<0.001		-0.774676	0.508449		8.40574	<0.001		4.18975	0.0017995		-0.498438	0.181161
bta-miR-328-3p	ctggccctctctgcccttccgt	19.0857	1.63764	0.0252668		-0.44433	<0.001		-0.271324	<0.001		2.06405	0.050739		1.0814	0.855538		-0.52392	0.12425
bta-miR-2285dd-3p	gaaaacctgaatgaacttttta	19.059	-0.88425	0.637955		1.56504	0.0408587		1.76991	0.0160051		2.54284	0.0245544		12.5335	<0.001		4.92895	<0.001
bta-chr22_23272_mt-3p	cagctccctcccgcccc	18.6756	-0.188994	<0.001		-0.0613186	<0.001		-0.324448	<0.001		1.71904	0.167346		-0.422148	0.0266216		-0.245571	<0.001
bta-chr5_37174_mt-3p	tcccactcctgacacca	18.6702	90.4635	<0.001		2.15862	0.0225651		-0.0238617	<0.001		11.8127	<0.001		-0.492114	0.149183		-0.0416598	<0.001
bta-miR-362-5p	aatccttggaacctaggtgtgagt	18.5543	1.50453	0.0159509		2.94228	<0.001		1.95562	<0.001		-0.731116	0.464409		2.85184	0.0170982		3.90066	0.00219866
bta-miR-362-3p	aacacacctattcaaggattc	18.245	1.1137	0.652978		2.70283	<0.001		2.42689	<0.001		-0.0884244	<0.001		-0.290412	0.00459442		3.2843	0.00674092
bta-miR-2285g-3p	aaacctgaacaagctttttgg	18.2206	1.34696	0.149211		5.31959	<0.001		3.94934	<0.001		1.79815	0.186566		4.26871	0.00138985		2.37394	0.0835334
bta-miR-451-5p	aaaccgttaccattactgagttt	18.053	-0.252119	0.0945474		-0.0278054	<0.001		-0.110287	<0.001		8.73206	<0.001		147.595	<0.001		16.9027	<0.001
bta-chr13_7371_mt-3p	ggtgggggggcggcgggaa	17.7373	-0.142084	<0.001		-0.152228	<0.001		1.07139	0.888747		-0.503219	0.122535		-0.333575	0.0139274		-0.662883	0.438279
bta-miR-500-5p	taatccttgctacctgggtgaga	17.528	-0.96034	0.806894		1.60014	<0.001		1.66622	<0.001		-0.431348	0.0117349		1.23606	0.602727		2.86557	0.00547606
bta-chr19_17765_mt-5p	agcgggcggggccggggg	17.5104	-0.0711107	<0.001		-0.143188	<0.001		2.0136	0.118212		2.3817	0.120446		2.93956	0.0639224		1.23423	0.798845
bta-miR-2285cc-3p	aaaaacctgaatgaaccttttga	17.1808	-0.911117	0.670319		1.4579	0.038694		1.60012	0.0184096		2.18538	0.0740601		7.23233	<0.001		3.30941	0.0159149
bta-miR-12023-5p	ctcctcccgcccccccgc	17.1587	-0.0826048	<0.001		-0.0675501	<0.001		-0.81775	0.616769		2.80354	0.021158		2.68603	0.0448823		-0.958084	0.969099
bta-miR-2285bf-3p	aaaacacgaacaaactttttg	17.0896	-0.36974	<0.001		5.29862	<0.001		14.3307	<0.001		-0.0832376	<0.001		1.2805	0.64339		15.3837	<0.001
bta-chr29_30423_mt-5p	ccgctctccccccgccc	17.0892	-0.37331	0.00739399		-0.156422	<0.001		-0.419013	0.0198228		4.51111	<0.001		1.76327	0.184457		-0.390873	0.0340108
bta-miR-2285cs-3p	aaaaccctgaatgaactttttga	16.5126	1.0728	0.744511		1.68393	0.00273075		1.56965	0.0206823		1.87068	0.139372		6.80542	<0.001		3.63793	0.00672825
bta-chr27_28458_mt-5p	ttcccggggccgggagcg	16.4834	-0.27979	<0.001		-0.179785	<0.001		-0.642569	0.122963		8.38012	<0.001		3.20709	<0.001		-0.382703	0.010602
bta-chr3_33181_mt-5p	cccgcccgccgccggccg	16.4018	-0.129592	<0.001		-0.0874745	<0.001		-0.674998	0.192399		-0.565577	0.150709		-0.530389	0.129992		-0.937783	0.93139
bta-miR-2285c-3p	aaacctgaacaaactttttggc	16.2432	1.34976	0.300293		3.31167	<0.001		2.45352	0.00108464		1.23456	0.650334		3.35769	0.00806315		2.71973	0.0387268
bta-chr21_21585_mt-3p	gagattagcggaacgct	16.1509	-0.00570724	<0.001		-0.00186998	<0.001		-0.32765	0.174411		-0.0220154	<0.001		-0.230392	0.0599413		10.465	0.00181098
bta-chr19_17103_mt-3p	cggggccgggggtggggt	15.9173	-0.122137	<0.001		-0.340589	0.00667827		2.78858	0.0134675		2.00879	0.196506		2.05629	0.197764		1.02365	0.983887
bta-chr2_19803_mt-5p	gtacggacaaggggaatc	15.8608	110.029	<0.001		6.17092	<0.001		-0.0560846	<0.001		184.592	<0.001		1.85002	0.204289		-0.0100222	<0.001
bta-miR-296-3p	gagggttgggcggaggctttcc	15.6264	2.24093	0.00542757		1.73234	0.0403011		-0.773045	0.45001		5.15053	<0.001		5.00089	<0.001		-0.970946	0.972785
bta-miR-2285cy-3p	aaaaccagaatgaacttttttg	15.6186	-0.976719	0.95365		1.79427	0.0109594		1.83703	0.0162111		2.53823	0.0249103		9.92708	<0.001		3.91102	0.00512755
bta-chr19_17746_mt-3p	gggcgggcggcggggggg	15.5919	-0.207792	<0.001		-0.317226	<0.001		1.52665	0.257739		1.52116	0.465385		2.05116	0.204615		1.34842	0.688242
bta-chr18_14977_mt-3p	tggcgggcggcggggggg	15.5741	-0.204352	<0.001		-0.314766	<0.001		1.54031	0.25085		1.52319	0.46451		2.06396	0.20078		1.35502	0.682495
bta-miR-411a-5p	atagtagaccgtatagcgtacg	15.5585	17.3728	<0.001		2.50466	<0.001		-0.144172	<0.001		1.93962	0.236611		-0.582784	0.347204		-0.300463	0.0375878
bta-chr14_9208_mt-3p	gcgccgacgcagcccagg	15.5181	5.77693	<0.001		-0.490552	<0.001		-0.0849157	<0.001		25.4324	<0.001		1.57492	0.391579		-0.0619258	<0.001
hsa-miR-7-1-3p	caacaaatcacagtctgccata	15.3952	1.97101	0.00230689		1.29649	0.229104		-0.65778	0.0768418		-0.868901	0.748991		2.00842	0.104141		2.31144	0.0613986
bta-chr12_6478_mt-5p	ggggccgggagcggcctg	15.3343	-0.0861301	<0.001		-0.0773761	<0.001		-0.898363	0.825122		1.07587	0.903623		-0.655817	0.440697		-0.609571	0.415207
bta-chr9_42963_st-5p	cggcggcggcggcggcggcggt	15.2296	-0.250325	<0.001		-0.178827	<0.001		-0.714379	0.249277		-0.935971	0.892069		-0.835406	0.69635		-0.892556	0.859292
bta-miR-874-3p	ctgccctggcccgagggaccga	14.9515	-0.575446	0.0425241		-0.443192	<0.001		-0.770172	0.378872		8.13407	<0.001		9.70257	<0.001		1.19283	0.828611
rno-miR-324-3p	ccactgccccaggtgctgctgg	14.9442	2.54743	<0.001		-0.490215	<0.001		-0.192435	<0.001		-0.75477	0.513126		-0.345095	0.00915627		-0.457218	0.0713216
bta-chr1_537_mt-3p	cgcggggtggagcagctcc	14.8714	3.85065	0.0492777		-0.0775726	<0.001		-0.0201453	<0.001		5.4759	0.00981186		-0.0967105	<0.001		-0.0176611	<0.001
bta-chr4_33646_mt-5p	ggggccgggggcggccgg	14.6806	-0.094211	<0.001		-0.0720813	<0.001		-0.765104	0.513619		1.16175	0.788243		-0.687014	0.506399		-0.591362	0.393346
mmu-miR-3963-3p	tgtatcccacttctgacac	14.6539	77.1231	<0.001		3.29743	<0.001		-0.0427554	<0.001		15.5789	<0.001		-0.530735	0.236837		-0.0340676	<0.001
bta-chr25_26350_st-5p	cttagatgtccggggcg	14.6188	-0.133334	<0.001		-0.103376	<0.001		-0.775319	0.569687		2.63129	0.0446616		15.0193	<0.001		5.70796	0.00262467
bta-chrUn_GJ059766v1_44440_mt-3p	cacgctcatgcacacgcc	14.4894	1.25039	0.311121		-0.288236	<0.001		-0.230517	<0.001		1.06637	0.883013		2.22999	0.0508954		2.0912	0.0899139
bta-miR-11980-5p	aggcaacgggcttggcggag	14.47	-0.131779	<0.001		-0.154472	<0.001		1.1722	0.664891		-0.728697	0.546388		1.06924	0.904109		1.46733	0.536446
bta-chr3_31445_mt-3p	cgccgtccctccgcccct	14.3751	-0.179934	<0.001		-0.0927381	<0.001		-0.515402	0.0193477		3.59021	0.00231245		5.31523	<0.001		1.48048	0.519118
bta-miR-450b-5p	ttttgcaatatgttcctgaata	14.2184	-0.77387	0.599909		-0.500209	0.0906188		-0.646373	0.361393		10.0212	<0.001		10.8337	<0.001		1.08107	0.946788
bta-chr20_20709_mt-3p	cggggcgccgccgggcg	14.1686	-0.212742	<0.001		-0.189181	<0.001		-0.88925	0.811363		4.5902	<0.001		3.76762	0.00760569		-0.820796	0.785475
bta-miR-2284h-5p	cccaaaagttcgttcgggttt	14.1388	-0.70653	0.0317625		1.50635	0.00667827		2.13204	<0.001		-0.166987	<0.001		-0.482687	0.0604763		2.89057	0.00505766
bta-chr7_39213_mt-5p	cgcggggccgggagcgg	14.1218	-0.111528	<0.001		-0.0792956	<0.001		-0.710993	0.329516		5.30738	<0.001		1.51117	0.260714		-0.284729	<0.001
bta-chr20_20621_mt-5p	tccctggtggtccagtggt	14.1045	1.24032	0.298787		1.83049	<0.001		1.47582	0.0577815		-0.772526	0.569576		-0.449977	0.0638196		-0.582474	0.25847
oha-miR-98-3p	aactatacaacttactactt	14.0779	1.88065	0.0119787		-0.543445	0.00523157		-0.288966	<0.001		4.09967	<0.001		8.5269	<0.001		2.0799	0.119921
bta-chr22_23531_mt-5p	gaggcgggcggcgggtgg	14.0659	-0.247542	<0.001		-0.464909	0.0024812		1.8781	0.0204896		1.01041	0.991233		2.21702	0.181201		2.19417	0.225643
bta-miR-1249-3p	acgcccttcccccccttcttca	13.8891	-0.253291	<0.001		-0.0672882	<0.001		-0.265656	<0.001		11.9698	<0.001		174.816	<0.001		14.6048	<0.001
ocu-miR-141-5p	catcttccagcacagtgttgga	13.7757	1.94532	0.00141275		4.03159	<0.001		2.07245	<0.001		-0.201311	<0.001		-0.442854	0.0296603		2.19985	0.0362254
bta-chr19_17870_mt-3p	cgccccagctgcggcgtg	13.7341	-0.0454174	<0.001		-0.0558476	<0.001		1.22965	0.609129		-0.427808	0.0196657		1.22036	0.662003		2.85259	0.014084
bta-chr4_34221_mt-3p	cggggggcggggtggtg	13.5923	-0.126169	<0.001		-0.285696	<0.001		2.2644	0.0183377		-0.272981	0.0024937		1.05437	0.926059		3.86241	0.00708697
bta-chr18_15283_mt-5p	ctttgctgccacgatccact	13.5852	4.55088	0.0427501		-0.0453845	<0.001		-0.00997268	<0.001		3.64925	0.112099		-0.00514773	<0.001		-0.00141063	<0.001
bta-chr11_5878_mt-3p	gggccgggccgcgccgc	13.5112	-0.111928	<0.001		-0.151793	<0.001		1.35617	0.281096		1.09192	0.853151		2.02686	0.124199		1.85623	0.219881
bta-miR-27a-5p	agggcttagctgcttgtgagca	13.4122	1.71704	0.0433697		1.08538	0.7676		-0.63212	0.0995574		10.873	<0.001		3.83923	0.0025464		-0.353097	0.0313647
bta-chr11_3788_mt-5p	acaccaagctgtaggtctgagc	13.1549	3.01012	<0.001		1.79148	0.00115577		-0.595151	0.0124571		1.21047	0.621509		-0.868539	0.730269		-0.717524	0.460927
bta-miR-2285br-3p	aaaacctgaatgaactttctgt	12.7227	-0.860226	0.572138		1.53635	0.058891		1.78598	0.0184613		1.55099	0.317782		6.31639	<0.001		4.07248	0.00390692
bta-chr2_18340_mt-3p	tgagactgttgatatttct	12.7083	2.50765	<0.001		3.07669	<0.001		1.22692	0.317183		10.5623	<0.001		26.6979	<0.001		2.52766	0.109087
bta-miR-6120-3p	tatgttggacaacgtggatagc	12.6063	3.68177	<0.001		1.59826	0.0198305		-0.4341	<0.001		7.2473	<0.001		7.86537	<0.001		1.08528	0.924386
bta-chr21_21988_mt-3p	ctggatcaccttctttct	12.5314	-0.11507	0.00237841		-0.0187132	<0.001		-0.162624	<0.001		1.41596	0.604984		-0.0464916	<0.001		-0.0328339	<0.001
bta-chr19_17086_mt-5p	cggggtgtggctcagct	12.5107	-0.683962	0.644075		-0.00625683	<0.001		-0.00914792	<0.001		-0.232524	0.0430473		-0.0465615	<0.001		-0.200244	0.0301299
bta-chr29_30622_mt-3p	ctggacttggggtcagaag	12.4858	1.33975	0.12718		1.08518	0.657539		-0.809989	0.304802		3.03526	0.0171887		5.58892	<0.001		1.84133	0.303608
xla-miR-140-5p	ccagtggttttaccctatggtagg	12.4012	-0.730651	0.22823		1.62679	0.0395081		2.22649	0.00174499		4.50928	<0.001		15.4222	<0.001		3.42009	0.0161675
bta-chr12_6917_mt-5p	tccctgttcgggcgcca	12.3432	36.9836	<0.001		3.04925	<0.001		-0.0824488	<0.001		27.5112	<0.001		4.05071	0.00478231		-0.147239	<0.001
bta-chr21_21521_mt-3p	ccccggggcgcggtgcg	12.2688	-0.0194646	<0.001		-0.0155549	<0.001		-0.79914	0.566947		3.45999	0.0103515		-0.312691	0.0180324		-0.0903734	<0.001
bta-miR-2285cm-3p	aaaacctgaacaaactttttgga	12.2379	1.43052	0.12926		2.98449	<0.001		2.0863	0.0016468		1.14188	0.796865		3.14296	0.0241539		2.75245	0.0602839
bta-chr25_26824_mt-3p	cgccgttcccccccccc	12.2355	-0.220265	<0.001		-0.0740456	<0.001		-0.336165	0.00506015		4.67835	<0.001		2.45769	0.0692464		-0.525334	0.248956
bta-chr13_7024_mt-5p	aaaaagtttggttgggtttt	12.1863	1.39137	0.219928		2.81737	<0.001		2.02489	0.00738659		1.97854	0.159871		2.6486	0.0548075		1.33867	0.664142
bta-chr10_3635_mt-5p	ggcggcggcggcggcggg	12.0654	-0.271179	<0.001		-0.102984	<0.001		-0.379763	0.00179992		3.28193	0.0240388		2.2404	0.153796		-0.682647	0.593788
bta-miR-4449-3p	cgtcccggggccgctcgaggca	11.9592	-0.867879	0.899175		-0.0900964	<0.001		-0.103812	0.00263047		317.864	<0.001		52.5578	<0.001		-0.165347	0.0149228
bta-chr5_36184_mt-5p	ccccagggagcccggcgg	11.8717	-0.0440482	<0.001		-0.0842688	0.00366044		1.9131	0.436417		1.11281	0.883013		-0.0102466	<0.001		-0.00920783	<0.001
bta-miR-11986-5p	ttgtccaatgagttagtcctt	11.644	1.69379	0.0298193		1.61269	0.0323729		-0.952121	0.885567		-0.177873	<0.001		-0.893804	0.826709		5.02495	<0.001
bta-miR-505-3p	cgtcaacacttgctggtttcct	11.5502	-0.636559	0.0963955		-0.260444	<0.001		-0.409143	<0.001		9.71412	<0.001		13.9151	<0.001		1.43246	0.522328
bta-miR-31-5p	aggcaagatgctggcatagct	11.5422	1.83357	0.0821715		1.21642	0.568608		-0.663415	0.274592		2.20777	0.0579554		11.5144	<0.001		5.21541	0.00105102
bta-miR-425-3p	atcgggaatgtcgtgtccgccc	11.5324	1.22677	0.311312		1.78894	<0.001		1.45825	0.0579973		1.20859	0.657499		3.3922	0.00458814		2.80674	0.0229923
pal-miR-18a-3p	tactgccctaagtgctccttct	11.2657	4.82692	<0.001		-0.655474	0.0101481		-0.135796	<0.001		2.34433	0.0522692		1.13383	0.805441		-0.483649	0.154476
ssc-miR-374b-3p	cttatcaggttgtattatcatt	11.263	2.56006	<0.001		6.60055	<0.001		2.57828	<0.001		2.20714	0.109277		8.39175	<0.001		3.80209	0.0200399
bta-chr18_15505_mt-5p	aaaagttcgttcagggttt	11.2216	-0.691798	0.175045		2.47776	<0.001		3.58163	<0.001		-0.0695952	<0.001		-0.531895	0.209214		7.64269	<0.001
bta-chr29_29761_mt-3p	ggggggcggactgtccc	11.2	-0.453415	0.00316044		1.06851	0.825757		2.35658	0.00189261		1.37076	0.579721		2.52764	0.102949		1.84398	0.34839
bta-chr13_7479_mt-3p	ccgggggccggcggcgg	11.1134	-0.23566	<0.001		-0.297167	<0.001		1.261	0.55314		1.99725	0.198461		2.99783	0.0527935		1.50098	0.566381
bta-miR-2284w-5p	aagagtttgttcgggtttctc	11.0843	-0.0191577	<0.001		-0.0120371	<0.001		-0.628315	0.436579		39.6243	<0.001		98.3101	<0.001		2.48106	0.294985
bta-chr21_21722_mt-5p	cccgtttctctcgcgcgccggct	10.9933	4.60682	<0.001		-0.544483	0.0179655		-0.118191	<0.001		5.10277	<0.001		-0.765377	0.586308		-0.149992	<0.001
bta-miR-2285e-3p	aaacctgaacgaactttttggc	10.9801	1.28638	0.324329		2.41238	<0.001		1.87532	0.0114486		4.17991	0.00815333		22.4584	<0.001		5.37294	0.0101884
bta-chr22_23020_mt-5p	ggcgggcggggccggtgg	10.8349	-0.10592	<0.001		-0.112287	<0.001		1.0601	0.923613		3.32105	0.0320546		2.48811	0.129787		-0.749194	0.726881
bta-miR-10179-5p	tctgcagggtggtaggctgtgg	10.8208	2.87967	<0.001		1.7983	<0.001		-0.624483	0.00688483		-0.318363	0.00161771		-0.251397	<0.001		-0.789657	0.634445
chi-miR-3432-3p	cagcaactaaagatccctcagg	10.8051	10.1859	<0.001		-0.672283	0.0944304		-0.0660015	<0.001		95.7351	<0.001		16.5526	<0.001		-0.1729	0.00237104
bta-miR-6119-3p	gcaaatcattttttactctccaa	10.7692	2.80768	<0.001		1.87668	0.0018084		-0.668409	0.0935158		1.18821	0.702448		2.99969	0.0159226		2.52455	0.055743
bta-chr20_20593_mt-3p	gagaacagtgctgagccc	10.745	-0.725275	0.324329		-0.441615	0.00333053		-0.608893	0.11943		-0.759094	0.505835		-0.815419	0.650052		1.0742	0.924386
bta-chr15_11007_st-3p	aaaactgaacaagctttttggc	10.5243	1.17988	0.422753		5.06135	<0.001		4.28973	<0.001		1.85478	0.181098		3.7525	0.00661769		2.02315	0.195906
bta-miR-145-5p	gtccagttttcccaggaatccct	10.4604	-0.0851097	<0.001		-0.11174	<0.001		1.3129	0.658426		6.16358	0.00158988		5.26063	0.00781596		-0.853502	0.871164
bta-chr2_18495_mt-3p	aagaatctgaatgaacttt	10.3683	1.12255	0.702882		2.59445	<0.001		2.31121	0.00236737		-0.0824831	<0.001		-0.421974	0.153912		5.11589	0.00517065
bta-chr11_4727_mt-5p	gggggcggggtgggggg	10.177	-0.121888	<0.001		-0.14157	<0.001		1.16148	0.72794		-0.527856	0.221692		1.06073	0.925077		2.0095	0.254464
bta-chr5_35995_mt-3p	gggggtgtagctcagct	10.1464	-0.857944	0.873369		-0.00827675	<0.001		-0.0096472	<0.001		2.26261	0.234669		-0.0549959	<0.001		-0.0243064	<0.001
gga-miR-18b-3p	tactgccctaaatgctccttctggc	10.1269	4.83375	<0.001		-0.650611	0.0123205		-0.134598	<0.001		2.0742	0.123945		-0.973078	0.958541		-0.469135	0.15712
bta-miR-6715-5p	acaggcacggccagtttgagc	10.1149	4.07224	<0.001		-0.640348	0.0519665		-0.157247	<0.001		-0.403175	0.102279		-0.31052	0.0439412		-0.770186	0.738995
bta-chr8_41273_mt-3p	ggccaccccgcgccgct	10.035	-0.123431	<0.001		-0.118406	<0.001		-0.959295	0.931235		-0.687917	0.310594		-0.666319	0.31003		-0.968604	0.969099
bta-chr18_14960_mt-5p	cccggggccgcccccgc	10.0128	-0.0907851	<0.001		-0.0821846	<0.001		-0.905266	0.79306		-0.515453	0.0943515		-0.337442	0.00752854		-0.654651	0.37049
bta-miR-2285r-3p	agaaacctggatgaactttttgg	9.9705	1.28418	0.183836		2.84383	<0.001		2.21452	<0.001		4.57743	0.00443298		22.935	<0.001		5.01045	0.0140118
bta-miR-3432a-5p	tgcgggatctttagttgtggtg	9.89769	1.08058	0.824675		1.48069	0.152491		1.37027	0.333259		5.25796	<0.001		27.2504	<0.001		5.18269	0.00725266
mmu-miR-210-5p	agccactgcccaccgcacactg	9.85302	5.97767	<0.001		-0.526684	0.0372694		-0.0881085	<0.001		18.089	<0.001		2.97121	0.0734778		-0.164255	0.0041258
bta-chr13_8332_mt-5p	gcccgcccgcccgccagc	9.79497	-0.141142	0.0682062		-0.0926209	0.0201475		-0.656226	0.762378		3.06227	0.196586		-0.767974	0.782717		-0.250786	0.149571
bta-chr26_28174_mt-3p	ttactctgagtggcctaactg	9.69173	3.30932	<0.001		2.15983	<0.001		-0.652652	0.0735652		-0.162939	<0.001		-0.386019	0.0598582		2.36909	0.0974481
mmu-miR-221-5p	acctggcatacaatgtagatttctgt	9.6717	-0.0356319	<0.001		-0.0353545	<0.001		-0.992214	0.991735		48.0161	<0.001		56.8522	<0.001		1.18402	0.889201
bta-chr29_29981_mt-3p	acaacctgaatgaactttttg	9.52235	-0.787232	0.362214		1.40709	0.145918		1.7874	0.0213013		1.98457	0.123766		9.15308	<0.001		4.61212	0.00365353
bta-miR-193a-5p	tgggtctttgcgggcgagatga	9.37869	-0.415671	<0.001		-0.741995	0.1794		1.78506	0.0127408		-0.207889	<0.001		1.83967	0.181136		8.84933	<0.001
bta-chr26_27472_mt-3p	aaatctgaatgaactttttgg	9.19627	1.33088	0.125932		2.5621	<0.001		1.92512	<0.001		4.64688	0.00405183		21.7474	<0.001		4.67999	0.019292
bta-chr20_21111_mt-5p	gtctggtaattggaatgagtcca	9.17915	2.94002	0.0236365		2.79678	0.0201278		-0.951278	0.941147		3.83401	0.00222291		-0.61545	0.31003		-0.160524	<0.001
bta-chr25_26867_mt-5p	gggctcaaccctggaact	9.03258	1	1		-0.109871	0.353006		-0.466365	0.810438		45.0846	<0.001		4.67237	0.0917814		-0.103636	0.032995
bta-miR-135a-5p	tatggctttttattcctatgtga	8.97409	-0.797369	0.38599		-0.928258	0.770704		1.16415	0.606304		-0.0496775	<0.001		-0.536572	0.253378		10.8011	<0.001
bta-chr27_28475_st-5p	aaaaagttcattcaggttt	8.89506	-0.813874	0.401503		3.21574	<0.001		3.95115	<0.001		-0.0762961	<0.001		-0.424394	0.110629		5.56246	<0.001
bta-chrUn_GJ057397v1_44378_mt-5p	gttcgtgcctcacctggg	8.87123	-0.0227792	<0.001		-0.29714	0.00450955		13.0444	<0.001		-0.628432	0.365033		-0.646949	0.436378		1.02947	0.977048
bta-chr12_6011_mt-3p	tggtgaaaggctaaacaaact	8.85671	-0.302495	0.270186		-0.0403562	<0.001		-0.133411	0.0247542		7.76595	0.0110362		-0.00762578	<0.001		-0.000981951	<0.001
bta-chr14_8970_mt-5p	aagagtttgttcgggttttt	8.85378	-0.274587	0.00369074		-0.158843	<0.001		-0.57848	0.238429		30.0318	<0.001		97.4894	<0.001		3.24621	0.139264
bta-miR-12030-5p	cccggggcccggagcggcc	8.7942	-0.230467	<0.001		-0.0576435	<0.001		-0.250116	<0.001		14.8595	<0.001		2.0854	0.0654349		-0.140342	<0.001
rno-miR-338-5p	aacaatatcctggtgctgagtg	8.78939	-0.0598643	<0.001		-0.706669	0.485742		11.8045	<0.001		17.5096	<0.001		33.4768	<0.001		1.91191	0.44015
bta-chr5_35899_mt-3p	aaaacctgaatgaacttgttg	8.72255	-0.76906	0.324329		1.36306	0.19885		1.77237	0.0260415		2.07023	0.111586		11.1439	<0.001		5.38295	0.00212141
bta-miR-10166-5p	gtgcagctgatcacagactgtg	8.72044	2.05898	<0.001		2.68667	<0.001		1.30486	0.275927		-0.603624	0.244168		-0.857595	0.756541		1.42074	0.524687
bta-chrX_44793_mt-3p	gggtgggtgggggcggg	8.66915	-0.0220536	<0.001		-0.68009	0.652959		30.838	<0.001		-0.832125	0.821365		1.773	0.511859		2.13069	0.430773
bta-miR-11981-5p	cagggcgggaacgggctgcggga	8.63104	2.42557	0.00885284		3.81149	<0.001		1.57138	0.235209		-0.727557	0.585062		-0.398207	0.0987194		-0.547321	0.339383
bta-miR-1306-5p	ccacctcccctgcaaacgtcc	8.59552	1.17402	0.547321		-0.265472	<0.001		-0.226122	<0.001		4.35661	<0.001		4.19921	0.00282597		-0.963872	0.971341
hsa-let-7f-1-3p	ctatacaatctattgccttccc	8.58103	1.41307	0.107553		-0.813225	0.271966		-0.575503	0.00882182		-0.675404	0.348927		1.18273	0.724319		1.75114	0.246984
bta-miR-2285aa-3p	aaaactggaacgaacttttgggc	8.47898	-0.552541	<0.001		2.41679	<0.001		4.37396	<0.001		3.37502	0.011299		11.108	<0.001		3.29123	0.0484618
bta-chr2_18956_mt-5p	gaaaaagtttgtttgggttt	8.3564	-0.704566	0.107553		4.52878	<0.001		6.42776	<0.001		-0.569708	0.289351		3.90707	0.0180324		6.85802	<0.001
bta-miR-2299-5p	actggattcatttctctgaaa	8.3557	1.65301	0.0743731		3.64975	<0.001		2.20794	0.00677468		1.93098	0.198461		6.36548	<0.001		3.2965	0.0404404
hsa-miR-181c-3p	aaccatcgaccgttgagtggac	8.34154	3.61029	<0.001		-0.87485	0.594132		-0.242321	<0.001		5.84637	<0.001		5.97857	<0.001		1.02261	0.98141
bta-chr3_33409_mt-5p	cccctgtggtctagtggt	8.32414	-0.870354	0.66923		1.43468	0.194746		1.64838	0.0995574		-0.183003	<0.001		-0.914006	0.866445		4.99448	<0.001
bta-chr19_16706_mt-5p	ttcccgccggcgtatgctgctg	8.31098	8.27219	<0.001		-0.581924	0.0157451		-0.070347	<0.001		19.9941	<0.001		4.63325	0.00309268		-0.231731	0.00978318
bta-chr7_40213_mt-5p	ccaggctcagtcccctccc	8.25067	2.01806	0.00412823		-0.387712	<0.001		-0.192121	<0.001		10.1066	<0.001		9.27574	<0.001		-0.917787	0.935097
bta-miR-1260b-5p	atcccaccactgccacca	8.21278	106.096	<0.001		3.31506	<0.001		-0.0312458	<0.001		25.9409	<0.001		3.8163	0.0251473		-0.147115	0.00298591
bta-miR-2285bj-3p	caaccctgaatgaactttttgg	8.2051	1.2324	0.353972		2.68766	<0.001		2.18084	<0.001		4.46171	0.00326168		17.0796	<0.001		3.82803	0.0340269
bta-chr26_28376_mt-3p	accaggagtggagcctg	7.98735	-0.503988	0.0965564		-0.363791	0.00564136		-0.721826	0.474419		3.76242	0.0184609		4.95986	0.00915627		1.31826	0.748963
bta-miR-185-5p	tggagagaaaggcagttcctga	7.85601	-0.599171	0.00894923		3.47657	<0.001		5.80231	<0.001		1.48288	0.465385		19.9235	<0.001		13.4356	<0.001
bta-chr25_27306_mt-3p	cccttgagagaactcggga	7.85516	-0.302495	0.239339		-0.0350744	<0.001		-0.11595	0.0085438		19.3611	<0.001		-0.865388	0.863781		-0.0446973	<0.001
bta-chr16_12247_mt-5p	tgtggtaatgatggcaagt	7.82701	-0.00806811	<0.001		-0.0023091	<0.001		-0.2862	0.161556		-0.0125809	<0.001		1.52146	0.737539		120.934	<0.001
bta-miR-760-3p	cggctctgggtctgtgggga	7.73382	-0.7988	0.387067		-0.319298	<0.001		-0.399722	<0.001		1.56761	0.253996		2.18417	0.0701441		1.39331	0.530008
bta-miR-135b-5p	tatggcttttcattcctatgtga	7.69836	-0.894653	0.702882		-0.978457	0.936289		1.09367	0.805205		-0.0518171	<0.001		-0.552187	0.296375		10.6565	<0.001
bta-chr3_32653_mt-5p	cttcgtgcccacccaggg	7.67356	-0.272557	<0.001		1.51807	0.069296		5.56974	<0.001		-0.954725	0.945235		1.41248	0.587641		1.47946	0.602747
bta-chr8_42337_mt-3p	aaactcaaacaaactttttggt	7.66524	1.6837	0.0244743		4.88661	<0.001		2.9023	<0.001		-0.163692	<0.001		-0.400681	0.0732263		2.44777	0.0802043
bta-miR-18a-5p	taaggtgcatctagtgcagata	7.63409	-0.825106	0.586353		2.36067	0.00411503		2.86105	0.00136389		5.79836	<0.001		48.298	<0.001		8.3296	0.00155552
bta-miR-2285ba-3p	aaaccctgaacgaactttttgg	7.62053	2.36783	<0.001		1.87478	<0.001		-0.791771	0.28883		-0.390319	0.0478218		-0.489709	0.18483		1.25464	0.747886
bta-miR-190a-5p	tgatatgtttgatatattaggt	7.55955	1.5278	0.0207745		8.16531	<0.001		5.34449	<0.001		-0.330266	0.0198651		1.08007	0.899863		3.27032	0.0357523
bta-miR-184-3p	tggacggagaactgataagggt	7.53658	-0.159917	<0.001		-0.0463296	<0.001		-0.28971	0.00196372		16.4546	<0.001		2.7271	0.0999207		-0.165734	0.00435192
bta-chr22_22541_mt-5p	gaccccatggactgtagcctg	7.51453	-0.786215	0.611631		-0.440007	0.0305825		-0.559653	0.194101		5.26779	0.00344771		4.11855	0.0238381		-0.781837	0.785475
bta-miR-193b-3p	aactggcccacaaagtcccgcttt	7.48817	-0.674653	0.0328208		-0.745527	0.0801219		1.10505	0.660983		-0.504748	0.123766		-0.790692	0.646283		1.56651	0.41799
bta-miR-335-5p	tcaagagcaataacgaaaaatgt	7.39734	1.76685	0.112467		5.13463	<0.001		2.90609	0.00318399		-0.29321	0.00678481		-0.722138	0.552035		2.46286	0.0899139
bta-miR-2284v-3p	aaaaagttcgtttggggttt	7.12235	1.14814	0.628961		2.13202	0.00115956		1.85694	0.020739		2.65811	0.0396047		7.00103	<0.001		2.63383	0.0968179
bta-chr13_7069_mt-5p	ggcggcgccgaggcggg	7.11934	-0.400228	0.00990474		-0.108389	<0.001		-0.270818	<0.001		1.99777	0.200229		1.29122	0.672222		-0.646331	0.533019
bta-miR-6517-5p	tcagggtccgtgagctcctcggc	7.01694	1.87951	0.00672248		-0.884509	0.573886		-0.470607	0.00153837		4.06845	0.00122389		-0.780361	0.619244		-0.191808	<0.001
bta-chr22_23306_mt-5p	aaaaagttcatttgggtttt	6.99777	1.50916	0.10163		2.61977	<0.001		1.73591	0.0336618		1.27387	0.610299		2.51762	0.0547142		1.97636	0.194165
bta-chr24_25183_mt-3p	gccctgccccccgctct	6.92634	-0.142588	<0.001		-0.0529049	<0.001		-0.371034	0.0117866		3.99708	0.00612962		7.29286	<0.001		1.82455	0.396997
bta-miR-2484-3p	gagctatgatgactttgattgcat	6.8433	-0.0682283	0.00116862		-0.0766607	0.00121728		1.12359	0.910818		142.86	<0.001		31.9199	<0.001		-0.223435	0.0269458
hsa-miR-628-3p	tctagtaagagtggcagtcga	6.83761	2.08291	0.0341961		-0.674339	0.2097		-0.323748	0.00104454		2.26857	0.0680732		2.71786	0.0448823		1.19805	0.798845
bta-miR-2285ak-5p	aaaggttcgttcgggttttcct	6.8143	-0.705668	0.0438343		1.37419	0.0523477		1.94736	<0.001		-0.332726	0.00532332		1.0497	0.926092		3.15485	0.0139121
bta-chr7_40546_mt-3p	gggccggtgggggaccg	6.74707	-0.305113	<0.001		-0.113287	<0.001		-0.371295	0.00288122		1.15569	0.818465		-0.616642	0.440697		-0.533571	0.359609
rno-miR-27b-5p	agagcttagctgattggtgaacag	6.74386	7.52313	<0.001		2.71084	<0.001		-0.360334	<0.001		7.96	<0.001		4.55234	<0.001		-0.571902	0.312713
bta-chr2_20249_mt-5p	cactggatgagactgag	6.67124	na	na		1.60589	0.860619		2.39906	0.794839		84.5157	<0.001		14.3918	<0.001		-0.170286	0.0135053
bta-chr8_41324_mt-5p	aaaaaagtttgtttgggatt	6.62728	-0.709641	0.135427		4.95142	<0.001		6.97735	<0.001		-0.395528	0.0854323		3.37454	0.0506554		8.53173	<0.001
bta-miR-2411-3p	gctgaactgtcttactcccacatcc	6.48695	2.61479	0.0347106		-0.649914	0.211849		-0.248553	0.00208992		74.9655	<0.001		21.3955	<0.001		-0.285404	0.121756
bta-chr14_9626_mt-3p	tgggcccgggtggagcc	6.44865	-0.0227527	<0.001		-0.0949647	<0.001		4.17377	<0.001		-0.398685	0.145719		2.68091	0.17345		6.72439	0.00778235
bta-miR-2284r-5p	ttggcccaaaagttcgttcggat	6.42265	-0.77099	0.139544		1.35465	0.0585124		1.75703	0.00146383		-0.595336	0.208467		1.37166	0.519128		2.304	0.0831391
bta-chr12_6398_mt-5p	gcatgtggttctgtggta	6.38228	-0.200445	<0.001		-0.659625	0.308891		3.2908	0.00337144		-0.315589	0.0194925		-0.225627	0.00365851		-0.71494	0.605701
bta-chr5_36436_mt-3p	gttcaggtccctgttctg	6.35427	-0.0262858	<0.001		-0.881215	0.810508		33.5244	<0.001		-0.497828	0.219938		-0.138371	<0.001		-0.277949	0.023463
bta-miR-18b-5p	taaggtgcatctagtgcagtta	6.28803	-0.817389	0.541021		2.29721	0.00311058		2.81042	<0.001		4.97971	<0.001		31.5832	<0.001		6.34237	0.00430556
bta-miR-6123-5p	tgccaagcccacgttcaaagg	6.19548	1.1837	0.430995		-0.937712	0.742619		-0.792186	0.287286		2.51788	0.0276083		5.28304	<0.001		2.09821	0.175217
bta-miR-191b-5p	gaacgaaatccaagcgcagctg	6.12453	2.0336	0.00134852		2.06549	<0.001		1.01568	0.964149		1.66304	0.242939		3.93653	0.00467569		2.36707	0.106002
bta-chr6_38201_mt-5p	ggggggcggggccgggg	6.00737	-0.0431074	<0.001		-0.141224	<0.001		3.2761	0.0429412		3.75841	0.0237335		2.96547	0.0963508		-0.789024	0.798896
bta-miR-6516-5p	tttgcagtaacaggtgtgaac	5.98604	6.84684	<0.001		2.26792	0.00377385		-0.331236	<0.001		-0.473863	0.185436		-0.480747	0.225401		1.01453	0.990059
bta-miR-2411-5p	tggagtgactgtcagatgcagcca	5.97491	5.83218	<0.001		1.90623	0.001871		-0.326847	<0.001		1.14661	0.756337		-0.845664	0.724319		-0.737537	0.577301
bta-miR-2285b-3p	aaaatctgagtgaactttttgg	5.89294	-0.265229	<0.001		-0.644561	0.275873		2.43021	0.0278107		11.6664	<0.001		28.5031	<0.001		2.44318	0.194786
bta-miR-2285dh-3p	aggacccaaatgaactttttgg	5.8639	1.29953	0.331052		1.44657	0.113274		1.11315	0.753839		1.93866	0.156222		4.62137	0.00282274		2.38379	0.127449
bta-miR-499-5p	ttaagacttgcagtgatgttt	5.85029	3.93845	<0.001		2.1711	<0.001		-0.551256	0.0253016		-0.133517	<0.001		-0.206196	0.00209349		1.54434	0.453699
bta-miR-11986c-3p	gaactgagtcctttggaaaaga	5.82851	1.65276	0.0212304		1.76155	0.00255207		1.06583	0.845446		2.9373	0.00843237		6.80193	<0.001		2.31571	0.114459
bta-chr8_42865_mt-5p	ctggacttgcggacagaga	5.79891	1.43624	0.132186		-0.779183	0.199005		-0.542516	0.0091529		7.83758	<0.001		5.88187	<0.001		-0.75047	0.651571
mmu-miR-125a-3p	acaggtgaggttcttgggagcc	5.78953	2.00319	<0.001		-0.888634	0.461752		-0.443609	<0.001		-0.671389	0.409701		-0.551079	0.228145		-0.820805	0.767655
bta-miR-331-5p	tctaggtatggtcccagg	5.77057	3.55668	<0.001		1.94742	<0.001		-0.54754	0.011785		3.87067	<0.001		3.03844	0.0146545		-0.784991	0.698135
bta-chr19_16517_mt-3p	ccccctcctcgcccgcc	5.71392	-0.0581834	<0.001		-0.0536852	<0.001		-0.922689	0.862807		2.76382	0.0396047		-0.826433	0.737539		-0.299018	0.0290453
bta-chr16_12513_mt-3p	ggccacccccggggagc	5.62824	-0.258891	<0.001		-0.0776569	<0.001		-0.29996	<0.001		-0.917722	0.910298		-0.957226	0.954067		1.04305	0.973202
bta-miR-454-3p	tagtgcaatattgcttatagggt	5.60149	1.20676	0.692241		1.62026	0.23462		1.34265	0.571729		19.523	<0.001		77.1578	<0.001		3.95214	0.0802043
bta-miR-628-5p	atgctgacatatttactagagg	5.60049	2.83447	<0.001		2.05077	0.00732867		-0.723511	0.342133		3.16508	0.0100829		4.77876	0.00209349		1.50984	0.522328
bta-chr7_40156_mt-5p	aggtcccaagggttgggg	5.50264	1.91193	0.342606		-0.365456	0.0311994		-0.191145	0.00750157		5.37559	0.0247495		-0.386194	0.214638		-0.0718421	<0.001
bta-miR-11973-3p	cttgctgagtgacctccctgct	5.47781	2.1151	0.0263681		-0.603846	0.0899109		-0.285493	<0.001		1.22936	0.698037		1.18055	0.772628		-0.960296	0.971314
bta-miR-2284u-3p	aaaagttcgttcggtttttct	5.41206	-0.629789	0.00672748		1.374	0.0586655		2.18169	<0.001		-0.272348	<0.001		-0.728259	0.51891		2.674	0.0308935
bta-chr11_5512_mt-3p	cccggagccgcccccgc	5.37992	-0.100258	<0.001		-0.0672565	<0.001		-0.670834	0.293337		-0.419911	0.0320064		-0.280101	0.00280404		-0.667048	0.415157
hsa-miR-652-5p	caaccctaggagagggtgccattca	5.34946	1.89087	0.00922857		3.23021	<0.001		1.70832	0.0430347		-0.701279	0.48423		2.51394	0.103434		3.58479	0.0269458
bta-chr21_21821_mt-5p	ggcgggcggggtggggg	5.34937	-0.0710228	<0.001		-0.13089	<0.001		1.84294	0.0681742		1.34192	0.636365		3.16357	0.0727205		2.35749	0.225643
bta-chr7_41141_mt-5p	ggaagatcaaggcccga	5.34409	20.2674	<0.001		6.59708	<0.001		-0.325503	0.0049086		-0.083457	<0.001		-0.106012	<0.001		1.27026	0.77278
bta-chr14_9261_mt-5p	tagctcagtaggtagag	5.31545	-0.960293	0.933129		1.88025	0.0437721		1.958	0.054075		1.30921	0.635518		2.15948	0.184072		1.64945	0.463431
cgr-miR-25-5p	aggcggagacttgggcaattgct	5.3001	6.1191	<0.001		1.48988	0.128301		-0.24348	<0.001		7.18564	<0.001		1.04487	0.934133		-0.145411	<0.001
bta-chr11_4230_st-3p	agaacccaaatgaactttttgg	5.28294	1.36643	0.245659		1.5797	0.0509428		1.15607	0.654907		2.19212	0.0879536		5.50889	<0.001		2.51304	0.109344
bta-miR-677-5p	ctcactgatgagcagcttctgac	5.24736	-0.10827	0.00829451		-0.0298843	<0.001		-0.276016	0.0626976		333.463	<0.001		81.4613	<0.001		-0.244289	0.135095
bta-chr15_10637_mt-3p	agccgcgccgggccgcg	5.24435	-0.179206	<0.001		-0.0627818	<0.001		-0.350333	0.00414102		8.28744	<0.001		3.44073	0.0444341		-0.415174	0.204454
bta-miR-10167-3p	cgggtggtcggggcgggtcag	5.22765	-0.54654	0.121148		4.51041	<0.001		8.25265	<0.001		1.1905	0.802833		8.76169	0.00228561		7.3597	0.00701231
bta-chr5_37310_mt-3p	gcctttgccgcccggtcc	5.19327	na	na		-0.246008	0.647589		1.04421	0.991735		25.768	0.00317555		46.972	0.00108789		1.82288	0.724373
bta-miR-188-5p	catcccttgcatggtggagggt	5.07983	1.65285	0.110573		1.36881	0.274191		-0.828151	0.616655		2.53807	0.0478337		1.81472	0.255522		-0.714999	0.611663
bta-miR-2285u-3p	gaaaaacccgaacgaacttt	5.07658	-0.844354	0.637942		1.55525	0.148351		1.84194	0.0661572		1.15194	0.784385		3.41805	0.0245404		2.96721	0.060395
bta-chr27_28658_mt-5p	ggcgccggggcggggtc	5.05623	-0.39672	0.0117866		-0.420137	0.0107058		1.05903	0.913217		2.41216	0.103485		2.40812	0.14268		-0.998327	1
mmu-miR-30c-1-3p	ctgggagagggttgtttactcc	5.011	7.62193	<0.001		3.11868	<0.001		-0.409172	0.0213013		16.7146	<0.001		6.03635	<0.001		-0.361141	0.0519963
bta-miR-126-5p	cattattacttttggtacgcg	4.95751	3.98871	0.00402743		2.2417	0.0756904		-0.562013	0.287554		1.84704	0.251772		3.09183	0.0548075		1.67394	0.463958
bta-chr20_20607_mt-3p	gtgtagaggtgaaattc	4.90797	-0.388411	0.366303		-0.0387686	<0.001		-0.0998132	0.0051347		19.4973	0.00123817		-0.149532	0.03481		-0.00766936	<0.001
mmu-miR-15b-3p	cgaatcattatttgctgctcta	4.88729	-0.23016	<0.001		-0.2514	<0.001		1.09228	0.858481		-0.590979	0.307129		20.7945	<0.001		35.1865	<0.001
mmu-miR-99b-3p	caagctcgtgtctgtgggtccg	4.87714	2.02452	<0.001		2.0688	<0.001		1.02187	0.942334		-0.679434	0.466287		-0.725719	0.58382		1.06812	0.946295
hsa-miR-212-3p	taacagtctccagtcacggcc	4.79347	1.19679	0.845125		-0.116326	<0.001		-0.0971982	<0.001		104.406	<0.001		131.607	<0.001		1.26053	0.849838
bta-chr7_39493_mt-3p	gcggcacgcgggcgggcgggc	4.74216	-0.983964	0.978883		-0.439704	<0.001		-0.44687	0.00520582		-0.0683187	<0.001		-0.0255442	<0.001		-0.373898	0.0500549
bta-miR-2285bz-5p	aataagttcgtttgggttttt	4.5465	1.18711	0.598709		1.74112	0.0392119		1.46669	0.241997		1.99477	0.13315		4.43593	0.00377095		2.22378	0.162689
bta-miR-2284c-5p	aaaaagttcgttttggtttt	4.51601	1.47803	0.161009		2.3722	<0.001		1.60497	0.10938		1.86149	0.211052		3.37643	0.0245451		1.81383	0.344202
bta-chr12_6705_mt-5p	aagaagttcgtttgggtttt	4.50284	1.213	0.560804		1.75431	0.0417429		1.44626	0.274592		2.02073	0.127671		4.43953	0.00385301		2.19699	0.172495
bta-miR-1271-5p	cttggcacctagtaagtactca	4.50044	1.16015	0.718974		-0.568704	0.0669743		-0.490198	0.054075		8.40632	<0.001		22.0849	<0.001		2.62718	0.156398
bta-chr5_37197_mt-5p	tccctgtcctccaggagg	4.49681	-0.382139	<0.001		-0.241145	<0.001		-0.631041	0.0453084		-0.22907	0.00110579		-0.319743	0.0266354		1.39583	0.59075
bta-chr21_21624_mt-5p	cggggccgggctctggggc	4.48393	4.61915	<0.001		1.14986	0.67915		-0.248933	<0.001		2.28783	0.061482		1.1936	0.737539		-0.521718	0.233929
bta-chr1_1931_mt-5p	gttcaaatcctgccaccc	4.44872	-0.180709	0.215957		-0.0530984	0.0143915		-0.293834	0.362907		2.79143	0.356254		na	na		-0.930684	0.973202
bta-chr25_25934_mt-5p	cacaggttttgcttccatcactg	4.44645	3.76579	<0.001		-0.878689	0.576696		-0.233334	<0.001		5.93392	<0.001		1.79954	0.315531		-0.303263	0.0518017
bta-chr19_18201_mt-5p	tccctctcctccaggagc	4.42154	-0.480546	0.00116862		-0.313063	<0.001		-0.651473	0.0557514		-0.211686	<0.001		-0.289464	0.0151454		1.36742	0.611663
bta-miR-324-5p	cgcatcccctagggcattggtgt	4.38822	1.00045	1		1.88807	<0.001		1.88721	0.00311419		1.82951	0.192429		9.69781	<0.001		5.30076	0.00387947
mdo-miR-32-3p	aatttagtatgtgtgatatt	4.37201	6.93067	<0.001		11.2396	<0.001		1.62172	0.151125		2.26022	0.109277		4.14371	0.0142785		1.83332	0.377383
bta-chr19_17421_mt-5p	cttgccaaggttggggtc	4.36868	-0.139208	0.0604518		-0.0506581	0.00106497		-0.363902	0.310111		3.20806	0.344059		na	na		-0.159749	0.157349
bta-chr8_42337_st-5p	aaaaagtttatttgggtttt	4.35387	1.09506	0.761158		2.91663	<0.001		2.66344	<0.001		-0.818077	0.682053		1.68441	0.315589		2.05898	0.186492
bta-chr26_28125_mt-5p	tccctgtcctccaggacc	4.33927	-0.368364	<0.001		-0.235848	<0.001		-0.640258	0.0584369		-0.212589	<0.001		-0.289366	0.0152106		1.36115	0.617512
bta-chrX_45493_mt-3p	tccctgtcttccaggagc	4.3327	-0.367662	<0.001		-0.233102	<0.001		-0.634011	0.052364		-0.21289	<0.001		-0.289337	0.0152106		1.35909	0.618333
bta-miR-139-5p	tctacagtgcacgtgtctccagt	4.32635	2.33891	0.0606561		-0.513329	0.0262212		-0.219474	<0.001		21.1018	<0.001		26.1726	<0.001		1.2403	0.83009
bta-chr18_14271_mt-3p	gggggcctcaaggagga	4.32422	-0.354382	0.00737175		-0.327363	0.00163301		-0.923756	0.883099		2.14694	0.152289		1.75832	0.341897		-0.818991	0.805518
mmu-miR-16-2-3p	accaatattattgtgctgcttt	4.247	1.73276	0.0981095		1.13046	0.69812		-0.652401	0.233245		2.66034	0.0404067		3.61871	0.0175187		1.36025	0.673666
bta-chr11_5392_mt-3p	caggactgaggccctgt	4.15114	-0.0371957	<0.001		-0.0147744	<0.001		-0.397208	0.186504		-0.00842206	<0.001		-0.00876379	<0.001		1.04057	0.972785
bta-chr2_20008_mt-3p	attcagctgttttgtgagacattc	4.1142	-0.0766734	0.0228028		-0.0949024	0.0305825		1.23775	0.883099		449.319	<0.001		71.7979	<0.001		-0.159793	0.0608009
chi-miR-502b-5p	taattcttgctccccaggtgag	4.09894	1.22702	0.32184		-0.9117	0.611143		-0.743021	0.151125		-0.395542	0.047191		-0.866139	0.805643		2.18975	0.168248
bta-chr14_9202_mt-3p	tctgagcctgcctcgtccccaga	4.06343	4.47484	<0.001		-0.443476	<0.001		-0.0991042	<0.001		3.02033	0.0316912		-0.599395	0.362059		-0.198454	0.00375705
mmu-miR-29b-2-5p	ctggtttcacatggtggcttagatt	4.04046	1.0021	1		-0.327307	<0.001		-0.326621	<0.001		-0.83271	0.741751		-0.365455	0.0559392		-0.438874	0.137245
bta-chr10_2620_st-5p	aaaaagttcgtttcggtttt	4.02276	1.3962	0.293647		1.8826	0.0202873		1.34837	0.385136		2.05119	0.130718		4.12468	0.00774506		2.01087	0.250137
bta-chr28_29206_mt-5p	tagtcctgcctgttcccca	4.0214	-0.710069	0.353353		-0.509283	0.0289942		-0.71723	0.377152		3.5778	0.00887466		3.77412	0.019066		1.05487	0.965948
bta-miR-2285ar-3p	aaaccctgatgaactttttggc	4.01611	1.48445	0.239075		1.53207	0.149426		1.03208	0.943328		2.64633	0.0340581		4.09212	0.00776624		1.54634	0.509873
bta-chr23_24649_mt-5p	cgggtggtcggggtgggtc	3.9348	-0.604555	0.239469		7.24639	<0.001		11.9863	<0.001		1.06255	0.943178		15.8655	<0.001		14.9316	<0.001
hsa-miR-33a-3p	caatgtttccacagtgcatcac	3.90838	1.48712	0.186769		-0.638141	0.0547696		-0.429112	0.00317292		3.11401	0.0103413		8.26224	<0.001		2.65324	0.101205
bta-chr24_25188_mt-5p	cccacccagggacgccc	3.89647	26.8134	<0.001		2.54434	<0.001		-0.0948904	<0.001		1.791	0.423031		-0.238056	0.0385603		-0.132918	0.00397697
bta-chr13_7841_mt-5p	aaaaagttcgcttgggtttt	3.89219	1.56702	0.188246		1.95346	0.024553		1.2466	0.586997		1.90695	0.188695		4.14064	0.00905882		2.17134	0.203868
hsa-miR-92a-1-5p	aggttgggatcggttgcaatgct	3.88679	10.5919	<0.001		1.99648	0.00114156		-0.188492	<0.001		7.16002	<0.001		1.47231	0.417882		-0.205629	<0.001
bta-chr13_8096_mt-3p	ttctcaggttggacagtcctga	3.8612	1.78368	0.0895395		1.86206	0.035762		1.04394	0.930709		6.81893	<0.001		14.4812	<0.001		2.12367	0.237781
bta-miR-296-5p	gagggccccccccaatcct	3.80274	-0.707425	0.274813		-0.313273	<0.001		-0.442835	0.00464536		1.67372	0.344208		3.85631	0.0242219		2.30403	0.209944
hsa-miR-128-1-5p	cggggccgtagcactgtctgaga	3.78437	7.27841	<0.001		2.8563	<0.001		-0.392434	0.00416281		10.3032	<0.001		5.46023	<0.001		-0.529956	0.287174
bta-chr6_38867_st-3p	aaaacctgaacaaacgttttgg	3.73067	1.49099	0.161009		3.72268	<0.001		2.49678	0.00153941		-0.249367	0.00864646		-0.910008	0.894201		3.64926	0.0402686
bta-miR-33a-5p	gtgcattgtagttgcattgca	3.72407	3.49556	<0.001		6.4198	<0.001		1.83656	0.0314619		4.16946	0.0158526		11.2227	<0.001		2.69164	0.207463
bta-chr10_3111_mt-3p	cggggcggccgggccgc	3.71468	-0.776857	0.592404		-0.578649	0.156785		-0.744859	0.548926		3.96376	0.0492088		-0.991655	0.99235		-0.25018	0.0771352
hsa-miR-101-5p	cagttatcacagtgctgatgct	3.68958	2.43835	<0.001		2.09541	<0.001		-0.859356	0.625366		2.47421	0.0519028		2.96686	0.0433091		1.19912	0.814838
bta-chr25_25832_mt-5p	ctcctcctgggacccag	3.62151	-0.319493	0.00117992		-0.173703	<0.001		-0.543683	0.0809375		-0.78863	0.65904		-0.329422	0.0313535		-0.417715	0.107271
bta-chr29_30985_mt-5p	tttgggttctgggggga	3.60163	9.99083	<0.001		16.6285	<0.001		1.66437	0.321919		2.49233	0.0910431		2.35412	0.160965		-0.944546	0.96536
bta-chr12_6384_mt-5p	agaaggtggcggggact	3.60091	-0.400871	0.018351		-0.559874	0.115557		1.39664	0.445489		-0.466372	0.138579		-0.527929	0.26701		1.13199	0.883243
bta-chr16_12478_mt-5p	ggggccgggggcggggc	3.57112	-0.109175	<0.001		-0.148131	<0.001		1.35682	0.560961		-0.482587	0.307129		-0.633944	0.569061		1.31364	0.789874
bta-chr21_21490_mt-5p	gagcaaacctctgtcactgc	3.54414	-0.0882859	0.0242294		-0.0110358	<0.001		-0.125001	0.0280785		-0.0135918	<0.001		1.09833	0.950669		80.8087	<0.001
chi-miR-342-5p	aggggtgctatctgtggttgagg	3.53197	1.53223	0.342		-0.764953	0.45732		-0.499241	0.114379		29.6821	<0.001		20.4174	<0.001		-0.687868	0.605527
mmu-let-7i-3p	ctgcgcaagctactgccttgct	3.49898	-0.363182	<0.001		-0.477734	0.00469337		1.31541	0.37586		-0.630967	0.253996		-0.902404	0.832728		1.43019	0.498864
bta-chr26_27472_st-5p	aaaaagtacgtttgggtttt	3.48799	1.51711	0.233192		1.84923	0.0436106		1.21892	0.637115		2.00854	0.167096		3.79102	0.017845		1.88745	0.332129
rno-miR-330-5p	tctctgggcctgtgtcttaggc	3.34931	1.35961	0.441906		-0.749789	0.3612		-0.551474	0.122627		29.2222	<0.001		30.7336	<0.001		1.05172	0.971341
bta-chr9_43306_mt-5p	ggcaggatgtcaggagttc	3.32386	1	1		-0.00599367	<0.001		-0.0254418	<0.001		10.3159	0.00402583		-0.0204253	<0.001		-0.00197998	<0.001
bta-chr21_21423_st-3p	cagtagtactaggatggg	3.29302	1.78216	0.502326		-0.0571359	<0.001		-0.03206	<0.001		9.97528	0.00124676		-0.0398538	<0.001		-0.00399525	<0.001
bta-chr23_23613_mt-3p	tcgcgcccccgcgcccg	3.28738	-0.602392	0.202362		1.03017	0.940239		1.71013	0.193514		7.79238	<0.001		21.8506	<0.001		2.8041	0.254464
bta-chr3_32858_mt-3p	gctcattctatcccagtacattg	3.28124	-0.17668	0.10578		-0.03108	<0.001		-0.175911	0.0616277		450.211	<0.001		27.8815	<0.001		-0.0619297	0.00253957
bta-chr17_13781_mt-5p	gggcggcggcggcggcg	3.27576	-0.111396	<0.001		-0.0520453	<0.001		-0.467211	0.0284193		1.17845	0.784385		2.40954	0.163575		2.04467	0.312713
bta-chr19_17157_mt-3p	ccccggcttttcctcccccagg	3.2593	2.66787	0.130055		-0.161996	<0.001		-0.0607214	<0.001		6.35124	0.0219631		-0.335238	0.182254		-0.052783	<0.001
bta-miR-9851-3p	tggcaccagcactggcggtgg	3.25269	1.3745	0.219003		1.86371	0.00490587		1.35592	0.282857		-0.106851	<0.001		-0.28388	0.0183232		2.65678	0.047006
hsa-miR-200c-5p	cgtcttacccagcagtgtttgg	3.24133	2.25092	<0.001		1.19464	0.416411		-0.530734	0.0141332		-0.380929	0.0727417		1.13151	0.855829		2.97041	0.0899139
bta-chr25_26033_mt-3p	tttatggagagtttgat	3.20371	-0.22282	0.207131		-0.016966	<0.001		-0.0761423	0.0104971		2.1978	0.282487		-0.0751613	<0.001		-0.0341984	<0.001
bta-miR-1291-5p	tggccctgactgaagacctgcagt	3.18111	1.76133	0.0709387		1.25717	0.41481		-0.713761	0.332006		10.9286	<0.001		13.2667	<0.001		1.21394	0.818824
hsa-miR-335-3p	tttttcattattgctcctgacc	3.15632	1.53578	0.0968071		-0.870145	0.527655		-0.56658	0.0278107		1.31124	0.629305		1.81222	0.31499		1.38206	0.669445
bta-chr9_43262_mt-5p	attggacttggagtcaga	3.1411	1.01967	0.957569		1.36817	0.119882		1.34178	0.234763		1.69725	0.409701		6.15209	0.0089315		3.62475	0.0873251
hsa-miR-365b-5p	agggactttcaggggcagctgt	3.1191	7.4876	<0.001		2.47231	<0.001		-0.330187	0.00108487		3.74682	0.0167021		-0.798278	0.724319		-0.213055	0.011419
bta-miR-1296-5p	ttagggccctggctccatctcc	3.11014	1.2324	0.522792		-0.53358	0.00827237		-0.432961	0.00396839		2.90261	0.00528689		3.39961	0.0089315		1.17122	0.818123
bta-miR-2285dk-3p	cctgaatgaacattttggccaact	3.09987	1.61309	0.0328946		3.54208	<0.001		2.19583	0.00162342		1.25295	0.699501		3.34886	0.0488113		2.67277	0.135752
bta-miR-2285as-3p	aagccctgaatgaactttttgg	3.09941	1.00894	0.993519		2.37147	0.00113519		2.35047	0.00468342		2.23954	0.141699		4.51826	0.0149886		2.0175	0.332356
bta-chr11_4485_mt-3p	gccgccccgccccccgc	3.09923	-0.048968	<0.001		-0.0121979	<0.001		-0.2491	<0.001		-0.978159	0.98359		1.8531	0.484465		1.89447	0.519118
bta-chr19_17763_mt-5p	gaggctgtttctgatct	3.09756	-0.0994524	0.00328484		-0.0158921	<0.001		-0.159796	0.00220974		161.213	<0.001		-0.975641	0.963746		-0.00605189	<0.001
bta-miR-2285aw-3p	aaaacctgaacaaactttttg	3.08923	1.38542	0.366303		3.07518	<0.001		2.21967	0.0250318		1.18755	0.771596		3.84118	0.0364607		3.23454	0.0862375
bta-miR-2285bc-3p	aaaaacctgaatgacccttttgg	3.08386	1.75634	0.0670717		1.12022	0.689063		-0.637816	0.172254		4.66901	0.00360115		4.99504	0.00817133		1.06983	0.955815
bta-miR-2332-3p	cggtttaaggtcttggagacaaag	3.05734	-0.14003	0.0509606		-0.0660465	0.0024085		-0.471659	0.445206		192.96	<0.001		20.4667	<0.001		-0.106067	0.0240486
hsa-miR-33b-3p	cagtgcctcggcagtgcagccc	3.05193	20.0411	<0.001		2.48976	<0.001		-0.124233	<0.001		1.00204	1		-0.286133	0.0587901		-0.285551	0.0667382
bta-miR-10164-3p	caactgttaggaggcttggctgc	3.03624	1.82616	0.0373458		-0.84719	0.503871		-0.46392	0.0085438		5.87581	<0.001		3.77253	0.00688992		-0.642045	0.473259
hsa-miR-378e-5p	actggacttggagtcagga	3.02478	-0.999784	1		1.40403	0.0787279		1.40434	0.144143		1.57417	0.508687		4.27184	0.0466976		2.71371	0.215269
bta-miR-138-5p	agctggtgttgtgaatcaggccg	3.00357	-0.2238	0.0328946		-0.110871	<0.001		-0.495403	0.297267		41.6416	<0.001		81.515	<0.001		1.95754	0.536892
bta-miR-2285n-3p	aaaaacccgaatgaacttttgg	2.99274	1.21271	0.645021		-0.989499	0.978292		-0.815941	0.660398		-0.547196	0.169345		2.94934	0.0579102		5.38992	0.0025969
bta-chr16_12472_mt-3p	gccctcgccgctctccc	2.98284	-0.511551	0.125046		-0.135348	<0.001		-0.264584	<0.001		4.9349	0.0138452		1.44257	0.625825		-0.292321	0.115702
hsa-miR-375-5p	gcgacgagcccctcgcacaaacc	2.9594	21.6818	<0.001		2.569	<0.001		-0.118487	<0.001		-0.602944	0.634552		-0.0380695	<0.001		-0.0631393	<0.001
bta-miR-2285bt-5p	aaaaagttcatttgggttgtct	2.95403	2.06132	0.0145529		2.88007	<0.001		1.3972	0.333259		1.87712	0.193256		5.56756	0.00265174		2.96601	0.0826496
bta-miR-2285bb-5p	gaaagtttgttggggtttttct	2.89929	-0.78998	0.808699		1.85176	0.464896		2.34406	0.356997		-0.20183	<0.001		-0.71327	0.582469		3.53402	0.0265116
pal-miR-874-5p	gcggccccacgcaccagggtaagag	2.89012	4.30544	<0.001		-0.553838	0.0639454		-0.128637	<0.001		34.6399	<0.001		10.0923	<0.001		-0.29135	0.128525
bta-chr3_33134_mt-3p	ggtagtagtttgtgctgtt	2.87999	9.48005	<0.001		8.12043	<0.001		-0.856581	0.74263		12.8001	<0.001		14.3338	<0.001		1.11982	0.924386
bta-miR-2285bk-5p	aaaagttcgtttgagtttttct	2.83564	1.1541	0.635409		2.63055	<0.001		2.2793	0.00401267		-0.219389	0.00125222		-0.489016	0.206699		2.22899	0.159503
bta-miR-491-5p	agtggggaacccttccatgagg	2.82597	-0.142786	<0.001		-0.416031	0.00800708		2.91367	<0.001		-0.455918	0.0903506		3.92375	0.0211574		8.60626	<0.001
mmu-miR-136-3p	atcatcgtctcaaatgagtctt	2.81705	1.31997	0.492113		1.29518	0.46433		-0.981219	0.974396		-0.0806234	<0.001		-0.145297	0.00422844		1.80217	0.379327
bta-miR-2443-5p	tgagggcaggaccgtatgaggtgt	2.80898	6.01514	<0.001		1.64915	0.0354603		-0.274167	<0.001		2.156	0.110068		1.16924	0.789335		-0.542321	0.319606
bta-chr12_6407_mt-3p	aaaggcctgaatgaactttttg	2.80532	1.01897	0.974213		2.55226	<0.001		2.50473	0.0044619		2.22464	0.138034		3.51495	0.0399215		1.58	0.547074
bta-miR-424-5p	cagcagcaattcatgttttga	2.79455	-0.32635	0.0368479		-0.789125	0.678912		2.41804	0.117264		1.9374	0.378429		15.7466	<0.001		8.12769	0.0159149
bta-chr4_34583_mt-5p	cactagattgggagctcc	2.78518	2.26401	0.00330503		1.10722	0.68677		-0.489052	0.0144832		2.47311	0.0475786		1.31082	0.62225		-0.530029	0.277539
bta-chr3_33407_mt-5p	ccctggcaagggccctggg	2.7846	1.83514	0.507771		1.45611	0.655335		-0.793458	0.851127		73.8413	<0.001		12.5587	<0.001		-0.170077	0.0508934
bta-miR-2285cl-5p	taaagttcattcgggttttt	2.77852	1.98736	<0.001		2.60599	<0.001		1.31128	0.256284		-0.750961	0.598628		1.72562	0.364981		2.29788	0.183959
bta-chr5_36791_mt-5p	ctaggctgaagctcctt	2.73897	2.14981	0.00124256		1.01041	0.962055		-0.470001	0.00229198		-0.887937	0.80405		1.33039	0.607178		1.4983	0.514342
bta-miR-211-5p	ttccctttgtcatcctttgcc	2.72945	2.10054	0.335814		-0.401066	0.149337		-0.190935	0.0215606		12.0646	<0.001		22.3749	<0.001		1.85459	0.433684
aca-miR-26-3p	ggcctattcttgattacttgttt	2.72017	1.01052	0.991716		4.05853	<0.001		4.01628	<0.001		-0.532432	0.240902		3.0854	0.0748043		5.79492	0.00526093
bta-miR-671-5p	aggaagccctggaggggctggag	2.69071	-0.152987	<0.001		-0.273757	<0.001		1.78941	0.0809375		-0.765129	0.690053		3.77797	0.0630306		4.93769	0.0293772
bta-chr4_33746_mt-5p	gccctcctcccgccccc	2.68515	-0.210361	0.00482574		-0.0319346	<0.001		-0.151808	<0.001		5.82661	0.00542406		2.46235	0.210122		-0.422604	0.299187
mmu-let-7g-3p	actgtacaggccactgccttgc	2.65942	-0.779622	0.35404		1.88912	0.00920165		2.42312	0.00123686		-0.416782	0.0363749		1.36973	0.57355		3.28645	0.020923
bta-miR-450a-5p	ttttgcgatgtgttcctaatat	2.65667	1.11835	0.856229		-0.607178	0.281191		-0.542925	0.256479		4.24169	0.0386044		15.9763	<0.001		3.76649	0.146403
bta-chr19_17547_mt-3p	ggagccgggagcggccg	2.65531	-0.0882014	<0.001		-0.092005	<0.001		1.04312	0.928855		-0.872097	0.832053		-0.574784	0.401763		-0.659082	0.597034
bta-chr19_18008_mt-5p	aggcggggggcgggggg	2.65017	-0.311097	0.00138654		-0.416319	0.0110703		1.33823	0.480797		1.22261	0.760505		3.05106	0.104177		2.49553	0.225643
chi-miR-93-3p	actgctgagccagcacttcccga	2.64173	1.63122	0.237885		1.03337	0.933205		-0.633494	0.297267		3.02437	0.0498716		2.34011	0.186284		-0.77375	0.776453
bta-miR-12014-3p	tgccacgggctgggccttggga	2.63021	1.08852	0.815626		1.11677	0.724311		1.02596	0.953132		-0.327852	0.0249103		-0.673112	0.528033		2.0531	0.246966
bta-chr18_14577_mt-5p	aaaagttcatttgagttttt	2.62209	1.6174	0.0530048		3.54225	<0.001		2.19009	0.00416592		-0.301192	0.0285031		-0.696589	0.591335		2.31277	0.207076
hsa-miR-20a-3p	actgcattatgagcacttaaag	2.61731	3.83964	<0.001		2.62141	<0.001		-0.682722	0.28902		5.62019	<0.001		4.03865	0.00736372		-0.718597	0.641454
bta-miR-2339-3p	tcactggacctagcagagct	2.61698	4.02615	<0.001		-0.786016	0.382694		-0.195228	<0.001		1.648	0.417716		1.34768	0.662721		-0.817769	0.828611
bta-chr11_5371_mt-5p	gcctcctcccggcccct	2.60951	-0.0813773	<0.001		-0.0160488	<0.001		-0.197214	<0.001		1.93804	0.344059		-0.968278	0.963746		-0.499616	0.415207
bta-miR-545-5p	tcagtaaatgtttattggatg	2.59128	1.65728	0.108151		3.7081	<0.001		2.23747	0.0169699		1.56744	0.415053		2.73754	0.0917802		1.74651	0.42986
bta-chr14_9314_mt-3p	ggagaggtggcagagtggtag	2.54058	-0.302495	0.254892		-0.058367	<0.001		-0.192952	0.063307		2.89237	0.219938		-0.133848	0.0137642		-0.0462763	<0.001
bta-chr22_23140_mt-5p	cattctcagtccaaagtcct	2.51277	-0.209086	<0.001		-0.472168	0.0420776		2.25825	0.0342276		1.21676	0.752158		4.60959	0.0228674		3.78841	0.0608009
bta-chr19_17364_mt-3p	gaaggaggaggagggaagg	2.51087	-0.095055	0.0439608		-0.934138	0.961196		9.82734	0.0546892		-0.939676	0.982741		na	na		-0.247235	0.545623
hsa-miR-29a-5p	actgatttcttttggtgttcag	2.48465	-0.468755	0.0312599		-0.757169	0.427033		1.61528	0.206655		3.22795	0.00835372		11.3959	<0.001		3.53037	0.046126
mmu-miR-130b-5p	actctttccctgttgcactact	2.48017	3.35444	0.00470258		-0.589011	0.10889		-0.175591	<0.001		20.9794	<0.001		15.927	<0.001		-0.759173	0.800716
bta-chr13_8383_mt-5p	acacaggttcgagccctg	2.44179	-0.176222	0.092332		-0.068389	0.00246515		-0.388085	0.327115		-0.354336	0.502109		-0.0404126	0.0244359		-0.114052	0.154578
bta-chr10_3060_mt-3p	gaggggaaggggggtca	2.42138	-0.132914	0.00183092		-0.489191	0.288748		3.6805	0.0507704		2.11128	0.253996		7.34486	0.00752854		3.47887	0.129404
bta-chr4_33919_mt-3p	agggctgtggcttgttgtggccatg	2.42051	-0.793126	0.899175		-0.230801	0.266712		-0.291001	0.399643		302.765	<0.001		8.79782	0.0663851		-0.0290583	0.00761311
bta-chr18_15496_mt-3p	cggggtggggcgggggaa	2.41508	-0.299228	0.08325		-0.253626	0.0311335		-0.847602	0.859833		5.85488	0.00351065		3.90442	0.0530759		-0.666866	0.673399
bta-chr23_24307_mt-3p	ctggggctggagaaggtg	2.41463	-0.49873	0.61589		-0.0813129	0.0219767		-0.16304	0.122627		1.71668	0.668077		-0.192582	0.152765		-0.112183	0.0704677
bta-miR-6523a-5p	tctggggtaactttgagcaggg	2.40991	1.11123	0.811491		-0.472799	0.0155081		-0.425474	0.0206823		5.26636	<0.001		4.22918	0.0143601		-0.803057	0.798845
mmu-miR-188-3p	ctcccacatgcagggtttgca	2.39203	-0.986559	0.984028		2.75978	<0.001		2.79738	0.00171639		-0.559632	0.244953		1.04419	0.94566		1.86585	0.320269
bta-miR-2285bs-3p	ctaacctggatgaactttttgg	2.38964	1.51406	0.0709387		2.69693	<0.001		1.78125	0.0225473		1.21429	0.749342		2.97991	0.0887724		2.45402	0.198968
bta-miR-2284o-5p	aaagttcgttcggggttttc	2.35428	2.98577	<0.001		2.66254	<0.001		-0.891744	0.740267		1.6833	0.334096		2.19968	0.189883		1.30677	0.743344
bta-chr10_3421_mt-3p	tcgaacaaactttttggccaac	2.32173	2.34919	0.00631766		-0.74391	0.242863		-0.316667	<0.001		5.92329	0.00243402		2.42646	0.186954		-0.409648	0.242464
bta-miR-212-5p	accttggctctagactgcttact	2.29966	-0.0984824	0.0309478		-0.0459434	0.00168281		-0.466513	0.480797		512.692	<0.001		76.75	<0.001		-0.1497	0.156398
bta-miR-2284n-5p	aaaaagtttattcgggttttt	2.27704	1.00756	0.998333		2.55571	0.00142867		2.53653	0.00508001		-0.356784	0.0233754		-0.554121	0.274978		1.5531	0.462789
bta-chr8_41526_st-3p	aaaccctgaaggaactttttg	2.27582	3.2028	<0.001		1.78036	0.00726597		-0.555877	0.0348079		-0.259652	0.0267295		-0.394992	0.187238		1.52123	0.605527
bta-chr21_21906_mt-3p	aaacccggatgaactttttgg	2.26525	1.05295	0.931715		-0.927418	0.856913		-0.880779	0.824193		1.18259	0.753688		4.43459	0.0140828		3.7499	0.0371574
bta-miR-1842-5p	tggctctgtgaggtcggctca	2.24975	1.74178	0.085318		-0.734645	0.223472		-0.421778	0.00635479		7.56455	<0.001		10.5255	<0.001		1.39143	0.731964
bta-miR-7857-3p	attgttctccaacctggctcttt	2.19565	-0.993254	0.999468		-0.456825	0.00614845		-0.459928	0.0219693		-0.634863	0.349579		-0.924274	0.895391		1.45586	0.566381
bta-chr27_28673_mt-3p	aaaaactggaacgaactttttg	2.18916	-0.786549	0.455221		4.07514	<0.001		5.18105	<0.001		-0.775065	0.6398		1.54705	0.482851		1.99602	0.284188
bta-miR-7180-3p	tgtggcctctgggtgtgtaccctc	2.17064	4.61046	<0.001		1.37468	0.32444		-0.298165	0.00182218		4.94395	0.00137064		3.33413	0.0439412		-0.674385	0.616291
bta-chr20_20651_mt-5p	gccaggctcctctgtcct	2.16942	-0.0290138	<0.001		-0.0707193	0.00132258		2.43744	0.244587		1.16422	0.883989		-0.746059	0.772628		-0.640824	0.725572
bta-miR-2285cd-3p	aacaacctggatgaactttttgg	2.16546	1.54767	0.0732415		2.71491	<0.001		1.75419	0.0383398		1.20035	0.761386		3.38945	0.0629368		2.82371	0.139763
bta-chr13_8269_mt-5p	agagaactctgctgaagt	2.14981	-0.628931	0.480507		-0.1763	<0.001		-0.280317	0.0220594		15.2244	<0.001		-0.969217	0.96178		-0.0636621	<0.001
bta-chr18_15586_mt-3p	ctgctcggcctgacagctgccgct	2.13328	2.4376	0.036759		-0.658161	0.244114		-0.270004	0.00203219		3.85435	0.0367851		-0.781415	0.737539		-0.202736	0.0271393
bta-miR-2285ca-3p	aagggacctgaatgaactttttg	2.11932	-0.981993	0.974213		2.34798	0.00152982		2.39104	0.00464393		1.6322	0.334189		3.34386	0.038577		2.04867	0.276734
bta-miR-2285ay-3p	aaaccctgaatgaaccttttgg	2.10987	1.64512	0.061157		1.79662	0.010976		1.09209	0.817251		-0.39958	0.0883785		-0.824697	0.776101		2.06391	0.280418
mmu-miR-542-3p	tgtgacagattgataactgaaa	2.10763	-0.754336	0.67695		1.58411	0.45625		2.1	0.274512		6.31856	0.0185254		13.6715	0.00284554		2.1637	0.483196
bta-miR-12012-5p	gtgctctagagctcacaggcc	2.06529	6.8423	<0.001		1.48898	0.278916		-0.217614	<0.001		-0.574106	0.448363		-0.413366	0.2442		-0.720016	0.738995
bta-chr1_1656_mt-3p	cacctagtgcatggtcttgggc	2.05062	2.14058	0.0314388		3.03274	<0.001		1.41678	0.414492		4.33524	0.00237087		5.06009	0.00528588		1.1672	0.866664
bta-miR-2285ad-3p	aaaacccaaatgaactttttgg	2.04762	1.23741	0.556538		1.38226	0.287133		1.11706	0.810438		-0.825159	0.747881		3.55492	0.0531965		4.30817	0.0293772
bta-miR-2285p-3p	aaaaacttgagtgaacttttgg	2.01474	-0.467737	0.0502839		2.26965	0.0403011		4.85241	<0.001		3.95744	0.0296145		8.39769	0.00406153		2.122	0.404263
hsa-miR-222-5p	ctcagtagccagtgtagatcct	2.00932	na	na		1.01375	0.997267		1.5258	0.899673		515.136	<0.001		77.1034	<0.001		-0.149676	0.156535
bta-miR-2285ci-3p	gaaacctgaatgaacttttgg	2.00388	1.08346	0.811491		2.44566	<0.001		2.25728	0.00890725		1.9141	0.200461		7.70591	<0.001		4.02587	0.0357523
cli-miR-16a-3p	tccagtattaactgtgctgctgaa	1.99712	1.11193	0.835169		5.05189	<0.001		4.54336	0.00140244		2.95906	0.053163		6.95184	0.00425327		2.34934	0.28118
bta-miR-320b-3p	agctgggttgagagggtggt	1.98263	-0.605608	0.161009		-0.759115	0.410923		1.25348	0.585816		-0.241058	0.0122126		-0.594219	0.460608		2.46504	0.188371
bta-miR-381-3p	tatacaagggcaagctctctgt	1.97087	6.73021	<0.001		4.33402	<0.001		-0.643964	0.269848		-0.244288	0.0235759		-0.484735	0.321956		1.98428	0.377383
bta-miR-2284b-5p	aaaagttcgtttggttttttc	1.9486	1.5478	0.175818		2.96439	<0.001		1.91522	0.0592973		1.24923	0.685249		3.14068	0.0559392		2.5141	0.153703
bta-chr17_14031_mt-5p	aagccactgagtcaaagg	1.93476	-0.252281	<0.001		-0.261565	<0.001		1.0368	0.943328		-0.529126	0.338922		-0.5146	0.357633		-0.972547	0.983887
bta-chr3_32572_mt-3p	gtgctctagagctcacag	1.93	5.76713	<0.001		1.56054	0.244476		-0.270592	0.00330402		-0.510491	0.384154		-0.486932	0.389344		-0.95385	0.973202
bta-chr1_1342_mt-3p	taggaaaactgatggagct	1.90896	-0.205852	<0.001		-0.304519	<0.001		1.47931	0.316901		-0.170464	0.00123817		-0.722548	0.651067		4.23871	0.0254535
bta-chr25_25914_mt-3p	ggcgtggagccgggggt	1.90131	-0.264421	0.0114606		-0.0912656	<0.001		-0.345153	0.0170757		6.18858	0.00496951		4.9237	0.0325619		-0.795611	0.836307
bta-miR-2346-5p	actgatgtgaaggtggtttggc	1.90105	-0.509037	0.178919		-0.616468	0.295435		1.21105	0.761341		12.3832	<0.001		42.8338	<0.001		3.45903	0.14178
bta-miR-2285j-3p	aaaaaccagaacgaactttttg	1.90087	1.31678	0.362214		2.04737	0.00537056		1.55483	0.172251		1.02287	0.978602		1.69251	0.465548		1.65468	0.541986
bta-chr13_7582_mt-5p	tctggggtgcaggcttc	1.89399	-0.980335	0.974213		1.32292	0.359486		1.34946	0.418214		3.13464	0.0727064		7.32745	0.00739678		2.33757	0.333219
bta-chr5_35290_mt-5p	gtcttaggctctgaggg	1.86788	8.63003	<0.001		4.43519	<0.001		-0.513925	0.117685		-0.513826	0.465385		-0.0962389	0.00600681		-0.187299	0.048386
bta-chr9_43437_mt-5p	cggggccgggcggggccggg	1.86334	-0.224156	<0.001		-0.468157	0.0104036		2.08854	0.0124714		2.70617	0.126974		2.53802	0.201243		-0.937865	0.968661
bta-miR-301b-3p	cagtgcaatgatattgtcaaagcat	1.84482	-0.260187	0.160597		-0.214125	0.0786196		-0.822965	0.877788		24	<0.001		41.1054	<0.001		1.71272	0.618333
bta-chr23_23863_mt-5p	gaggatgaactccagaa	1.82935	-0.276419	0.00134852		-0.948331	0.904954		3.43078	0.00327566		-0.374473	0.0699899		1.65335	0.489253		4.41513	0.0271393
bta-miR-24-5p	gtgcctactgagctgatatcagt	1.8207	2.52253	0.00322865		1.19033	0.517818		-0.471879	0.0240128		1.58069	0.570487		1.72118	0.532791		1.08887	0.956649
bta-chr20_20762_mt-3p	gcgggcacccttggcat	1.77833	-0.0828237	0.406632		-0.291845	0.689015		3.52369	0.727177		165.947	<0.001		18.2884	0.00260477		-0.110206	0.0653811
hsa-miR-1277-5p	aaatatatatatatatgtacgtat	1.77816	12.7742	<0.001		11.0469	<0.001		-0.864779	0.810438		3.95908	0.0334788		18.7808	<0.001		4.74373	0.072026
hsa-miR-320a-5p	gccttctcttcccggttcttcc	1.72606	-0.819124	0.680772		-0.336981	0.00206513		-0.411392	0.0353075		6.66113	0.0167021		-0.7342	0.728362		-0.110222	0.01074
bta-chr7_40327_mt-5p	tttacggagatgagaggtcaga	1.7072	2.2599	0.00954052		1.13198	0.659118		-0.500898	0.0371581		5.14665	<0.001		13.9526	<0.001		2.71102	0.183959
bta-chr22_23508_mt-3p	gggtgggacaggggacg	1.67615	na	na		na	na		na	na		142.885	<0.001		3.30342	0.0827017		-0.0231194	<0.001
bta-miR-3613a-5p	tgttgtacttttttttttgttc	1.66822	-0.462462	0.0375582		5.00251	<0.001		10.8171	<0.001		1.04298	0.960185		6.8259	0.0162438		6.54463	0.0236388
bta-miR-2376-3p	cctctgagatcttgctaggcgct	1.66743	5.02224	<0.001		1.17981	0.645985		-0.234917	0.00132208		25.2556	<0.001		6.32456	0.0108555		-0.250421	0.10515
hsa-miR-190a-3p	ctatatatcaaacatattcct	1.66087	2.47152	0.00641133		5.20358	<0.001		2.10542	0.0513677		-0.0238767	<0.001		-0.0391967	<0.001		1.64163	0.540853
bta-miR-2285dg-3p	aaaaaccgaaatgaacttttgg	1.65019	1.2232	0.677016		1.1968	0.680082		-0.978419	0.974574		-0.590766	0.312772		2.39201	0.182566		4.04899	0.0312485
bta-chr25_26350_mt-3p	cgcgctacactgactgg	1.6407	25.9666	<0.001		12.1619	<0.001		-0.468366	0.237293		10.5071	<0.001		3.01828	0.127071		-0.28726	0.132483
bta-miR-2285v-3p	agaaccggaacgaactttttg	1.63594	1.29119	0.467897		1.93772	0.0257547		1.50073	0.28046		1.67332	0.395453		2.34904	0.205283		1.40382	0.705402
bta-chr5_36477_mt-5p	atcatgcacacacccacac	1.62079	3.61497	<0.001		-0.757794	0.346795		-0.209627	<0.001		3.10412	0.113365		2.76915	0.199395		-0.892088	0.939315
bta-miR-204-5p	ttccctttgtcatcctatgcct	1.60297	2.90573	0.166019		-0.499704	0.293473		-0.171972	0.0180031		6.18015	<0.001		20.8043	<0.001		3.3663	0.100154
bta-chr11_5059_mt-5p	gccaggctgctctgtcca	1.59899	-0.0332795	<0.001		-0.583119	0.663792		17.5219	0.00530143		3.33343	0.176392		-0.547933	0.527146		-0.164375	0.0580815
mmu-miR-145a-3p	attcctggaaatactgttcttg	1.59685	-0.321937	0.0345314		-0.0910286	<0.001		-0.282753	0.0109898		1.46221	0.598628		1.43036	0.646283		-0.978223	0.986916
bta-chr3_32984_mt-3p	attccggggttcggacc	1.59021	-0.0458534	0.0103177		-0.0361353	0.00382457		-0.788063	0.882568		-0.281067	0.256859		1.19678	0.89227		4.258	0.25847
bta-chr4_33644_mt-5p	tactgatgttgaaaatctg	1.57603	-0.196789	<0.001		1.74272	0.279092		8.8558	<0.001		-0.449471	0.249647		-0.96623	0.963746		2.14971	0.371216
bta-miR-2285by-5p	aaaagtttggttgggtttttct	1.55707	-0.823282	0.626573		2.65397	0.00657578		3.22364	0.00346578		1.77646	0.313977		2.38406	0.177272		1.34203	0.738848
bta-miR-7859-3p	aaaaactggcagcttcatgtaa	1.52378	3.12061	<0.001		1.03997	0.889553		-0.333257	<0.001		-0.487572	0.264146		2.17578	0.320773		4.46249	0.0531938
ocu-miR-9851-5p	cgctggcagtgttggtggcact	1.52246	19.2587	<0.001		1.3766	0.283144		-0.0714791	<0.001		1.81341	0.58981		-0.0710685	0.00530094		-0.0391905	<0.001
bta-miR-424-3p	caaaacgtgaggcgctgctat	1.52204	2.67186	0.0821715		1.08241	0.883465		-0.405114	0.122723		5.07836	0.0348573		-0.958605	0.960483		-0.188763	0.0564917
bta-miR-6520-5p	ttgagtattgtcagagagagc	1.51091	2.70428	0.00296346		1.5209	0.133847		-0.562407	0.121676		2.21142	0.156673		2.09585	0.248151		-0.947739	0.969099
bta-chr2_18911_mt-3p	agtcactacctcatctgatgccg	1.50796	1	1		-0.0622412	0.106051		-0.264196	0.505828		157.742	<0.001		14.5287	<0.001		-0.092104	0.0160247
bta-miR-11982-5p	ttcggcgccaccaccctgcgggt	1.50325	-0.461266	0.229074		-0.252929	0.0102469		-0.548338	0.333259		31.9613	<0.001		22.888	<0.001		-0.716116	0.785672
bta-miR-2285o-3p	aaacccgaacgaacttttgg	1.50191	1.00864	0.997733		2.19299	0.0122539		2.17421	0.0297301		-0.121451	0.0129238		-0.595359	0.62225		4.90204	0.0910592
bta-chr3_33096_mt-3p	gctgttttctgatgtct	1.47862	-0.302498	0.562789		-0.225769	0.436902		-0.746348	0.912227		207.469	<0.001		10.7185	0.0026243		-0.0516631	0.0027966
bta-miR-3432b-5p	ttcgggatctttagttgtggt	1.46877	1.50521	0.392867		1.38928	0.436815		-0.922982	0.902649		3.29324	0.0285696		13.698	<0.001		4.15943	0.0649048
bta-chr5_35460_mt-5p	cgcgtcgtgcccggacc	1.45579	-0.388411	0.35404		-0.0312261	<0.001		-0.0803945	0.00140534		2.07036	0.47901		-0.0227662	<0.001		-0.0109963	<0.001
bta-chr11_4332_mt-5p	cgaccccggggagcccg	1.43595	-0.296446	0.00526153		-0.190922	<0.001		-0.644036	0.320006		1.55595	0.625017		1.85759	0.519128		1.19386	0.904119
bta-chr10_2670_st-3p	aaacctaaatgaactttttg	1.43578	-0.993495	0.999113		2.42047	0.00316169		2.43631	0.00991895		2.34449	0.147018		8.7836	0.00195849		3.74648	0.0873178
bta-miR-7-5p	tggaagactagtgattttgttgtt	1.4318	-0.518137	0.154652		9.60201	<0.001		18.5318	<0.001		8.74864	0.00509249		19.3292	<0.001		2.20939	0.484406
ami-miR-215-3p	tctgtcatttctgtaggccaat	1.40913	3.01199	0.00224993		1.85388	0.0478675		-0.615499	0.244587		-0.517591	0.369449		-0.293784	0.102784		-0.567599	0.515472
bta-chr19_17749_mt-5p	aagagagagttccagag	1.39936	3.63574	0.00412823		14.7083	<0.001		4.04548	0.0097459		1.1081	0.917086		2.73766	0.275711		2.47059	0.386377
bta-chr8_42367_st-3p	aaaacctgaatgaactttt	1.36954	1.33714	0.5282		1.34547	0.458779		1.00622	0.991735		-0.831572	0.749342		4.42632	0.0275964		5.32284	0.0146674
chi-miR-708-3p	catctagactgtgagcttctaga	1.36932	1.69739	0.390019		2.63494	0.0772838		1.55234	0.537096		3.72924	0.0880071		13.1357	0.00358086		3.52236	0.212669
bta-miR-2313-5p	agtgcagctgaggaccaaggca	1.35313	1.86881	0.224806		-0.725984	0.464235		-0.388474	0.0608839		6.77628	<0.001		5.6487	0.0126159		-0.833599	0.869555
bta-miR-11991-5p	atgttctgtatcttgattgta	1.34028	2.35094	0.0612862		2.60817	0.017486		1.10942	0.882568		2.82414	0.0572206		12.6579	<0.001		4.48205	0.0475807
bta-chr7_39656_mt-5p	taacacccctgagctcttggag	1.32456	1.844	0.315796		-0.920554	0.880131		-0.499215	0.271528		24.1968	<0.001		5.62406	0.0313037		-0.23243	0.123246
bta-chr15_9739_mt-3p	aggaaatgctgaagctcctggac	1.30658	-0.911101	0.868384		1.3728	0.480691		1.50675	0.436534		2.12814	0.196506		6.11412	0.0107586		2.87299	0.182054
bta-miR-2435-5p	aaactcgaatgaactctttggc	1.30193	2.72337	0.014751		1.75229	0.131769		-0.643426	0.342504		-0.443553	0.250791		1.06612	0.943958		2.40359	0.311505
bta-miR-2285bm-3p	aaaaaaccgagtggactttttg	1.29893	-0.958546	0.957569		1.36757	0.51032		1.42671	0.544625		1.59616	0.449136		4.6441	0.0279042		2.90955	0.161535
bta-miR-2320-5p	tggcacagggtccagctgtcggc	1.29851	2.97173	0.0114726		-0.552506	0.0446418		-0.185921	<0.001		6.52866	<0.001		4.18664	0.0305154		-0.64127	0.614246
bta-chr5_37163_mt-5p	gcccagtgctctgagtgt	1.2947	-0.444076	0.0370902		-0.40819	0.00888931		-0.919189	0.876207		7.59376	0.00155411		5.69839	0.0205611		-0.750405	0.797452
bta-chr29_30368_mt-5p	gggttcaattcccggtc	1.2904	1.25454	0.654434		-0.681864	0.322523		-0.543516	0.206675		9.45636	0.011299		-0.991933	0.993811		-0.104896	0.02284
bta-miR-935-3p	ccagttaccgcttccgctaccgc	1.27735	-0.158472	0.143609		-0.0236526	<0.001		-0.149253	0.0939941		17.68	0.0490883		1.47636	0.805989		-0.0835044	0.128525
bta-miR-9-5p	tctttggttatctagctgtatg	1.253	1.83551	0.353972		1.1738	0.797117		-0.639495	0.540836		25.5634	<0.001		12.1758	0.00258277		-0.476296	0.498661
bta-chr28_29278_mt-5p	ttcacagtggctttctg	1.25236	23.7468	<0.001		17.1405	<0.001		-0.721804	0.59191		-0.149621	0.0680732		-0.0943504	0.0295581		-0.630597	0.725572
bta-chr21_22093_mt-5p	aaggacaaggagtggct	1.24988	-0.302703	0.00257457		-0.494094	0.0665725		1.63227	0.256479		-0.46962	0.211242		-0.567089	0.421551		1.20755	0.834379
bta-miR-380-3p	tatgtaatgtggtccacgtct	1.21465	2.95229	0.00956475		1.09504	0.813281		-0.370912	0.0225473		-0.0461905	<0.001		-0.0457958	<0.001		-0.991453	0.996943
bta-chr11_4782_mt-5p	ggtcggggcggggcggc	1.21314	-0.236852	0.00213925		-0.281533	0.00395273		1.18864	0.760211		1.39194	0.650141		-0.804424	0.782717		-0.577916	0.532141
bta-miR-2424-3p	agatctttggtaatctgatggct	1.21094	-0.175889	0.074955		-0.0331571	<0.001		-0.188511	0.0421696		38.5149	<0.001		7.86591	0.00833246		-0.20423	0.0848802
chi-miR-3431-3p	atctagaggactgactgaaatt	1.20224	6.25119	<0.001		2.00232	0.0465222		-0.32031	0.0211979		4.14901	0.0288013		-0.959648	0.957445		-0.231296	0.0515959
bta-miR-12035-3p	acaccaggacttgtctccccaga	1.19503	10.2137	<0.001		1.95961	0.00952388		-0.191862	<0.001		-0.66665	0.682053		-0.0908466	0.00675951		-0.136273	0.0173945
bta-chr29_30651_mt-5p	ccccagctgtaggcagca	1.18819	5.03935	0.0040241		-0.87222	0.7676		-0.173082	0.00239209		7.48881	0.00873843		2.23014	0.352409		-0.297797	0.203868
hsa-miR-186-3p	gcccaaaggtgaattttttggg	1.16708	-0.575351	0.145106		2.17395	0.0431132		3.77848	0.00119345		2.42884	0.13224		5.25351	0.0182218		2.16298	0.349488
bta-miR-11999-5p	tcagacccatattctcataggc	1.15609	-0.240334	0.459898		1.5284	0.833575		6.35947	0.340238		262.595	<0.001		38.1048	0.011788		-0.145108	0.274206
bta-miR-2404-5p	ttgcactgcatggtatctgc	1.15548	1	1		-0.0376117	0.00216099		-0.159653	0.114261		127.534	<0.001		5.86592	0.0809096		-0.0459948	0.00848849
bta-chr23_24288_mt-5p	tcccactcctgacaccc	1.14957	33.0823	<0.001		3.73014	<0.001		-0.112754	<0.001		105.198	<0.001		9.95729	0.0197838		-0.0946527	0.0485183
bta-miR-2285ao-3p	aaacccagacgaactttttggc	1.14948	-0.718439	0.324329		1.46719	0.222826		2.0422	0.038464		1.40914	0.607716		1.9102	0.366541		1.35558	0.748963
bta-chr23_24155_mt-3p	ttgcatgactctgagagtaagt	1.14815	na	na		-0.314076	0.642983		2.44988	0.764321		249.165	<0.001		30.1174	<0.001		1	1
bta-chr15_10073_mt-3p	tttgtcctggcctgtggt	1.13878	-0.106655	0.202362		-0.0995209	0.163732		-0.933111	0.978516		103.166	<0.001		26.9832	<0.001		-0.261551	0.190762
bta-chr5_37319_mt-5p	gacccaggcccctccag	1.1286	-0.3428	0.00768271		-0.737598	0.46433		2.15168	0.0685699		-0.662119	0.542099		-0.724083	0.666728		1.09358	0.943
mmu-miR-132-5p	aaccgtggctttcgattgttac	1.12601	-0.290387	0.308172		-0.198383	0.133841		-0.68317	0.790236		172.133	<0.001		37.002	<0.001		-0.214961	0.188823
bta-chr18_14730_mt-5p	ttccgggccccttgaatctcga	1.12587	2.56112	0.0363134		-0.812556	0.599964		-0.317266	0.0112137		-0.415603	0.31372		-0.531398	0.51918		1.27862	0.841999
bta-miR-582-5p	ttacagttgttcaaccagttact	1.12361	-0.231316	0.170124		-0.865302	0.900286		3.74078	0.243024		4.12502	0.0279067		5.77884	0.0186187		1.40092	0.748963
bta-miR-449b-5p	aggcagtgtattgttagctggc	1.11799	-0.985988	1		-0.787319	0.809912		-0.798508	0.870085		68.1118	<0.001		20.2657	<0.001		-0.297535	0.203868
bta-miR-449a-5p	tggcagtgtattgttagctggt	1.0995	1.12758	0.934777		-0.713531	0.745045		-0.632801	0.726697		56.5699	<0.001		19.786	<0.001		-0.349763	0.268559
mml-miR-6529-3p	cctgtgccttttacctctttaa	1.09898	2.41913	0.314248		-0.202021	0.00883497		-0.08351	0.00155601		13.4832	<0.001		21.829	<0.001		1.61898	0.676207
bta-miR-2285bw-3p	agaaaaaccgaaatgaactttt	1.06834	1.35353	0.502326		1.13108	0.765021		-0.83565	0.742953		-0.67316	0.48763		2.69021	0.152056		3.99639	0.0476086
bta-miR-224-5p	caagtcactagtggttccgttta	1.067	1.70628	0.303302		-0.249193	<0.001		-0.146045	<0.001		9.07181	0.0010693		5.73135	0.0264097		-0.631776	0.675438
bta-miR-330-3p	gcaaagcacacggcctgcagaga	1.05655	2.87819	0.177479		-0.419001	0.112359		-0.145578	0.00882763		19.1801	<0.001		6.69179	0.0126159		-0.348893	0.250035
bta-chr29_30458_mt-5p	cctggcctgacagcaccct	1.05084	2.02768	0.140177		-0.267783	<0.001		-0.132063	<0.001		-0.466816	0.472141		-0.395843	0.405281		-0.847965	0.92502
bta-miR-11992-5p	tcctaggggattgacatagtctgt	1.02259	2.57267	0.0370063		2.44687	0.0197078		-0.951101	0.941936		10.2811	<0.001		9.16018	0.00242642		-0.890972	0.938013
hsa-miR-29b-1-5p	gctggtttcatatggtggtttaga	1.01527	1.44248	0.539135		-0.463439	0.0731683		-0.321279	0.0327498		8.65612	0.00380467		6.1532	0.0353418		-0.710849	0.788643
mmu-miR-146b-3p	gccctagggactcagttctggt	1.00977	2.57205	0.0308467		1.43509	0.323861		-0.557956	0.23596		4.39633	0.0913066		1.89036	0.519128		-0.429987	0.456032
bta-miR-195-5p	tagcagcacagaaatattggca	0.972137	-0.607266	0.481854		-0.585804	0.394645		-0.964658	0.970875		2.41813	0.111478		11.1103	<0.001		4.59457	0.0486057
hsa-miR-103a-2-5p	agcttctttacagtgctgccttg	0.967015	-0.343185	0.00683242		-0.547433	0.117001		1.59515	0.276555		-0.517261	0.426671		2.6572	0.294263		5.13707	0.0833806
bta-chr2_18731_st-5p	aaaaagttcatttggatttt	0.966935	1.86203	0.148328		6.44691	<0.001		3.46229	0.0109898		-0.844483	0.805365		1.67267	0.509614		1.98071	0.417832
bta-miR-190b-5p	tgatatgtttgatattgggtt	0.958523	-0.843844	0.75143		2.92862	0.0268422		3.47057	0.0203041		-0.833251	0.783855		4.32061	0.0538722		5.18524	0.0340108
bta-miR-12044-5p	aatggattacttctgattgct	0.958216	3.05259	0.00412823		1.44913	0.233163		-0.474722	0.0796203		2.49108	0.23398		4.49108	0.0786153		1.80287	0.589926
bta-miR-2457-3p	ttgccaactgcagagccgcgct	0.938329	-0.608531	0.564476		-0.264875	0.0576288		-0.435269	0.304428		27.8282	<0.001		9.81511	0.00407647		-0.352704	0.298171
bta-chr20_20915_mt-5p	gtgaaatgatgattcagtt	0.926714	-0.162794	0.369042		-0.54821	0.778857		3.36752	0.590484		117.557	0.00123817		11.1964	0.113572		-0.0952422	0.182908
bta-chr14_9694_mt-3p	tgggtggtcgtctggcgtc	0.919347	1	1		-0.0491661	0.00286887		-0.208699	0.157581		87.8533	<0.001		2.83332	0.351639		-0.0322506	0.00510148
bta-miR-10170-5p	accggcgcagcggctgacctgg	0.916317	5.20409	0.00106601		-0.731867	0.458825		-0.140633	<0.001		-0.642711	0.738757		na	na		-0.364709	0.4576
mmu-miR-144-5p	ggatatcatcatatactgtaagt	0.908647	na	na		-0.93832	0.983701		4.2206	0.681309		65.5823	<0.001		21.5419	<0.001		-0.328471	0.299671
bta-chr20_20999_mt-5p	aaggctgattcctccca	0.900924	1	1		-0.0342937	<0.001		-0.145569	0.0768418		44.2752	<0.001		-0.616576	0.631625		-0.013926	<0.001
bta-chr23_23885_mt-3p	gagaaggggacctgaccc	0.884388	5.02361	0.00279839		5.73488	<0.001		1.14158	0.879511		-0.591342	0.58222		-0.653305	0.674107		1.10478	0.954565
bta-miR-2312-3p	aaaacctgaacgaacttttc	0.882816	1.42723	0.299291		2.40392	0.00320747		1.68432	0.172017		1.35949	0.726107		2.81235	0.264284		2.06868	0.506302
bta-miR-11984-3p	acacgcgtccttggatcctgact	0.882172	4.45901	0.00285528		-0.968384	0.939503		-0.217175	0.00318223		9.27342	0.00202668		4.5909	0.0655182		-0.49506	0.508099
hsa-miR-3613-3p	acaaaaaaaaaagcccaacccttc	0.869653	3.01588	0.0102055		2.80609	0.00657578		-0.93044	0.913217		-0.486648	0.267672		2.27867	0.31003		4.68237	0.0513842
bta-chrX_45431_mt-5p	ctgcgaccctcgtggacca	0.869639	-0.478266	0.352613		-0.188505	0.008271		-0.394142	0.189124		18.9112	0.00434809		1.46468	0.729459		-0.0774507	0.0287312
bta-miR-6775-3p	catggtccctgttctctgccccaga	0.869586	2.78333	0.0401852		-0.997908	0.997267		-0.35853	0.0463406		2.34515	0.224811		2.09452	0.360573		-0.893129	0.939315
bta-miR-2403-3p	ctcgggaagctagctggcctt	0.856315	1.20792	0.806894		1.69053	0.420888		1.39953	0.701518		8.87367	0.00176179		5.13658	0.0417594		-0.578857	0.608632
bta-chr16_11799_mt-3p	cccgccgggtcccccgggc	0.854749	-0.206812	0.527997		-0.327003	0.648345		1.58116	0.883487		1.72154	0.649706		-0.0196306	<0.001		-0.0114029	<0.001
hsa-miR-152-5p	aggttctgtgatacactccgact	0.845431	7.54598	<0.001		3.99038	<0.001		-0.528808	0.255871		2.6603	0.230517		2.99783	0.222882		1.12688	0.943
bta-chr16_11680_mt-5p	aaggcaggtctctgggc	0.843965	-0.27959	0.382271		-0.145734	0.136491		-0.521239	0.686091		17.0881	0.00721123		3.93843	0.222161		-0.230478	0.264691
bta-chr16_12761_mt-5p	gagccaggcccctccag	0.823634	-0.191561	<0.001		-0.557062	0.2097		2.90801	0.0185534		-0.708725	0.664406		-0.842038	0.846956		1.1881	0.888852
bta-miR-154c-3p	agatattgcacggttgatctct	0.81903	3.35529	0.00280558		1.67213	0.124696		-0.498355	0.122071		-0.332929	0.323294		na	na		-0.406873	0.448628
bta-miR-497-5p	cagcagcacactgtggtttgta	0.814257	-0.231274	0.153932		-0.0342318	<0.001		-0.148014	0.0239768		11.3543	<0.001		2.71228	0.147845		-0.238877	0.063995
bta-chr17_13383_mt-3p	ctgctgggacccaggcccct	0.806595	-0.418904	0.0566556		-0.349192	0.00781454		-0.833584	0.738742		-0.418113	0.233824		-0.325802	0.151368		-0.77922	0.804665
bta-miR-218-5p	ttgtgcttgatctaaccatgtg	0.802513	-0.737299	0.670319		-0.626928	0.447061		-0.850305	0.857281		1.96685	0.304042		7.0671	0.0111166		3.5931	0.129562
bta-miR-410-3p	aatataacacagatggcctgt	0.797735	3.84427	0.00127405		3.36238	<0.001		-0.874649	0.837756		-0.380103	0.198461		-0.417066	0.29245		1.09725	0.946295
mmu-miR-877-3p	tgtcctcttctccctcctccca	0.79222	1.22297	0.75143		-0.259537	0.00242279		-0.212219	0.00375638		2.60885	0.341106		1.98033	0.538383		-0.759081	0.860115
bta-miR-2400-3p	ccagcacaggcagctcggactga	0.781482	1.79918	0.186769		-0.653998	0.214047		-0.363498	0.018297		1.50035	0.599379		2.26258	0.332023		1.50803	0.706213
bta-chr19_18206_mt-5p	aaaagttcatttgagtttt	0.780014	1.25528	0.600202		4.0457	<0.001		3.22295	0.0114486		-0.120512	0.00295277		-0.305867	0.156359		2.53806	0.237781
bta-chr21_22072_mt-3p	ctgtgcctgccaagtcct	0.776174	-0.372272	0.0147377		-0.360383	0.00506131		-0.968063	0.951714		1.4097	0.652629		1.12163	0.894513		-0.795647	0.835876
hsa-miR-103a-1-5p	ggcttctttacagtgctgccttg	0.753344	-0.252133	0.00529607		-0.403281	0.0586655		1.59948	0.375176		-0.177075	0.0362958		1.64857	0.634243		9.30998	0.0181177
bta-chr13_7691_mt-3p	tttgaggctagaggtgc	0.75291	-0.648808	0.835169		-0.738915	0.870398		1.13888	0.956516		65.6274	<0.001		7.16487	0.023405		-0.109175	0.0381098
bta-miR-2285az-3p	aaaatccgagtgaactttttgg	0.751938	-0.206275	0.0767166		-0.262606	0.115924		1.27309	0.825359		9.91478	0.00222291		13.3014	0.00280404		1.34157	0.82296
bta-chr25_26748_mt-3p	gagcccctgccggcgcctct	0.75178	-0.202351	0.00369074		-0.128065	<0.001		-0.632885	0.357861		1.60481	0.600488		-0.880389	0.896767		-0.548594	0.59075
bta-miR-2285x-3p	gaaaaatctgaatgaacttttgg	0.751699	1.36142	0.505085		3.40242	0.003374		2.49918	0.0646823		1.2726	0.713019		3.21488	0.112354		2.52623	0.252826
bta-chr24_25155_mt-3p	aaaactcaaatgaactttttg	0.751026	1.6074	0.278427		4.08288	<0.001		2.54005	0.0546828		1.41493	0.606301		3.1573	0.126886		2.23143	0.349488
bta-chrX_44708_st-3p	aaaaactggaatgaaccttttg	0.744104	-0.783244	0.602457		4.33667	0.00121338		5.53681	<0.001		-0.0589115	0.002069		-0.136563	0.055132		2.31811	0.416146
bta-miR-2903-5p	ttccgcgctctacgccagc	0.741901	-0.675236	0.441906		-0.379903	0.0160878		-0.562623	0.240984		-0.717897	0.709392		1.80862	0.552035		2.51933	0.376512
mmu-miR-744-3p	ctgttgccactaacctcaacct	0.734868	2.56022	0.0291352		1.16397	0.675236		-0.454637	0.0842874		3.15912	0.159922		3.45405	0.177888		1.09336	0.963013
bta-chr15_10097_mt-3p	aagtttaaagaagtctgccttgc	0.731662	-0.0542954	0.0241161		-0.110705	0.0860031		2.03893	0.63147		75.5411	0.00222291		17.1098	0.0535048		-0.226496	0.41799
bta-chr15_10962_mt-3p	aagtttaaagaagtctgccttgt	0.731662	-0.0542954	0.0241161		-0.110705	0.0860031		2.03893	0.63147		75.5411	0.00222291		17.1098	0.0535048		-0.226496	0.41799
mmu-miR-299a-3p	tatgtgggacggtaaaccgctt	0.731217	2.63161	0.0895395		1.47132	0.432187		-0.559094	0.360315		-0.135233	0.0196505		-0.0695126	0.00282274		-0.514021	0.4576
bta-chr6_38797_mt-5p	aaaacttcatgcggcttttt	0.728733	2.24054	0.1525		-0.767082	0.588457		-0.342366	0.0547128		-0.0643965	0.00532967		-0.108619	0.0403237		1.68671	0.673446
bta-chr5_35429_mt-5p	aaaaagttcatttggttttt	0.71616	2.04672	0.17027		5.11027	<0.001		2.49681	0.12009		-0.734073	0.701786		1.36169	0.731289		1.85498	0.533019
bta-chr14_8511_mt-3p	tctcccgtctgcctgtgcgac	0.710871	3.5822	0.030032		-0.370797	0.00928828		-0.103511	<0.001		2.18547	0.543592		-0.225045	0.209214		-0.102973	0.0624241
bta-miR-1248-5p	accttcttgtataagcactgtgctaaa	0.69986	-0.49873	0.650334		-0.223419	0.256846		-0.447977	0.606304		14.8288	0.0136218		1.98242	0.563989		-0.133688	0.116525
bta-miR-3064-3p	ttgccacactgcaacaccttaca	0.690769	-0.852483	0.758068		-0.63956	0.264996		-0.750232	0.590735		-0.140586	0.0100829		-0.188649	0.0520955		1.34188	0.766609
bta-chr18_15104_mt-3p	tcacagggcgctctcttccagg	0.689471	-0.137389	0.14345		-0.0784825	0.0392119		-0.571245	0.7261		176.701	<0.001		19.4509	0.054833		1	1
bta-chr10_2442_mt-5p	tttgtctctctgctcct	0.680465	15.8006	<0.001		6.7645	<0.001		-0.428116	0.190862		2.58554	0.357658		na	na		-0.566545	0.686927
bta-miR-34c-5p	aggcagtgtagttagctgattg	0.667959	-0.279165	0.353972		-0.2884	0.336413		1.03308	0.988753		22.9842	<0.001		14.7708	0.00301502		-0.642647	0.743344
bta-miR-2285m-3p	aaaacgcaaatgaactttttgg	0.66314	2.20554	0.0433381		3.62454	<0.001		1.64338	0.304422		1.61295	0.546388		4.27545	0.0941017		2.6507	0.323971
bta-miR-455-5p	tatgtgcctttggactacatc	0.656137	-0.11459	0.0354222		-0.140625	0.0476903		1.2272	0.879511		8.31287	0.00202819		9.38546	0.00602623		1.12903	0.939785
bta-chr17_13363_mt-3p	tttgtctctctgctcca	0.628257	25.2138	<0.001		18.906	<0.001		-0.749826	0.788939		1.50996	0.74947		na	na		-0.230856	0.249712
bta-chr5_36031_mt-3p	ccgcccaggacagctcacccggt	0.622288	-0.372106	0.375305		-0.118076	0.0192436		-0.317318	0.251413		89.6807	<0.001		5.93964	0.0827017		-0.0662311	0.023833
bta-chr28_29104_mt-5p	gttctctaatgctctgccgcat	0.600743	1.94368	0.283182		-0.604551	0.264042		-0.311035	0.0482228		58.5958	<0.001		6.20181	0.0811878		-0.10584	0.0712174
bta-chr7_39157_mt-3p	ttagataactaataaaaacctg	0.592467	na	na		-0.583067	0.833575		3.90834	0.618686		47.0885	<0.001		17.7406	0.00424832		-0.37675	0.468242
mmu-miR-107-5p	agcttctttacagtgttgccttg	0.588188	-0.357189	0.0318242		-0.889522	0.831199		2.49034	0.070106		-0.797271	0.806217		2.34761	0.390844		2.94455	0.312713
bta-chr7_40454_mt-3p	ctgcctggacccctgctcacc	0.586776	-0.141202	0.0196469		-0.07603	<0.001		-0.538449	0.410885		16.8952	<0.001		5.40095	0.0595435		-0.319673	0.299187
bta-miR-2431-3p	cacccccacttgcatgaccctga	0.585086	1.62492	0.455221		-0.249079	<0.001		-0.153287	<0.001		3.67543	0.219938		-0.689302	0.743112		-0.187543	0.147766
bta-miR-136-5p	actccatttgttttgatgatgga	0.580277	3.19643	0.00961683		2.3472	0.019626		-0.734318	0.598905		-0.0438611	<0.001		-0.172437	0.0892876		3.93143	0.146403
bta-chr13_7988_mt-3p	aagagaaggcagagaagctc	0.545355	8.85718	<0.001		40.8278	<0.001		4.60958	0.0297301		1.17836	0.93565		na	na		-0.578192	0.803566
bta-miR-2284p-5p	tgaaagtttgttcgggatttt	0.532285	1.54342	0.389028		3.25704	0.0108644		2.11026	0.200894		-0.241979	0.0915528		-0.23302	0.10761		-0.962977	0.98141
bta-chr26_28107_mt-5p	tgccggcccctccccgccgct	0.505189	1	1		-0.0361541	0.00378172		-0.153465	0.132494		60.3823	0.0263469		3.10557	0.570508		-0.0514318	0.155071
bta-chr14_8955_mt-3p	gaaagaccggaagtgatgaacc	0.489356	19.0531	<0.001		47.0027	<0.001		2.46693	0.296856		1.11868	0.960985		na	na		-0.305058	0.603078
bta-chr3_32582_mt-3p	ctccctcggaacccggctgggacc	0.484549	1.12872	0.935594		-0.805707	0.843174		-0.713826	0.813454		93.2227	0.00160541		15.5455	0.0655182		-0.166756	0.322587
bta-miR-545-3p	atcaacaaacatttattgtgtg	0.466355	3.80428	0.00993937		32.367	<0.001		8.50805	0.00425953		9.32531	0.0244254		7.82018	0.0593652		-0.838598	0.93139
oan-miR-454-5p	accctatcgatattgtctctgct	0.457107	-0.467754	0.550084		-0.290135	0.260513		-0.620273	0.732152		50.7187	<0.001		3.69943	0.163352		-0.0729403	0.016773
bta-chr18_15060_mt-5p	actcaaaacatggcggcactt	0.447347	1	1		-0.114173	0.455678		-0.484619	0.854419		36.4735	0.0196554		13.1393	0.10761		-0.360241	0.631579
bta-chr12_6014_mt-5p	ttggccaaaaaattcgttcggg	0.4374	2.06271	0.298568		-0.899698	0.856913		-0.436173	0.249885		8.17071	0.0136179		5.50811	0.0740156		-0.674128	0.776565
bta-chr29_30287_mt-3p	acggtccctctgttcccacagg	0.434284	3.94756	0.0700505		-0.326665	0.0298964		-0.0827512	<0.001		33.6202	0.00528689		4.14409	0.280886		-0.123262	0.162689
bta-miR-455-3p	gcagtccatgggcatatacact	0.431383	-0.50244	0.4919		-0.880595	0.898764		1.75264	0.613661		6.37048	0.0345583		5.84579	0.0732263		-0.917637	0.969099
bta-chr22_23325_mt-5p	taggccaaaaagttaacttgg	0.406555	5.14208	0.00990225		4.62653	0.00793152		-0.89974	0.913464		-0.483493	0.668077		na	na		-0.632491	0.834379
bta-miR-2285bp-3p	aaaaccagaacgaactttgtgt	0.404172	1.01055	0.999113		2.64039	0.0471217		2.61283	0.0877013		1.55966	0.635937		1.63444	0.625825		1.04794	0.98141
bta-miR-2285ae-5p	agaaagttcatttaggtttttc	0.400808	-0.700964	0.698222		-0.945846	0.949226		1.34935	0.793178		9.4456	0.00969677		6.70727	0.0517657		-0.710094	0.813941
bta-chr17_13618_mt-3p	cgccgtctctgccctcct	0.383851	na	na		na	na		1	NA		na	na		na	na		na	na
bta-chr4_34180_mt-5p	gatgggctctgtggcctagc	0.382882	24.1075	<0.001		45.9373	<0.001		1.90552	0.508495		3.25619	0.547701		na	na		-0.170366	0.404263
bta-miR-2448-5p	ctgcggatacaaccaaacacgg	0.375657	-0.409875	0.344172		-0.787775	0.810356		1.92199	0.52862		33.0348	<0.001		7.93068	0.0589115		-0.24007	0.297324
bta-miR-144-3p	tacagtatagatgatgtactag	0.374902	na	na		-0.565087	0.855927		2.39859	0.821199		44.1451	<0.001		3.55066	0.20783		-0.0804317	0.0308935
bta-miR-12059-3p	tctcctcccaccctgcctcct	0.322385	-0.367518	0.113142		-0.261794	0.0150494		-0.71233	0.619262		-0.21525	0.292194		na	na		1.37673	0.882122
bta-miR-369-3p	aataatacatggttgatcttt	0.321291	2.18951	0.245549		10.4449	<0.001		4.77042	0.0579973		-0.234611	0.196506		-0.39713	0.459053		1.69272	0.724373
ssc-miR-155-3p	tcctacatgttagcattaaca	0.300748	na	na		-0.545642	0.847962		1.80375	0.882733		25.3706	0.0330846		na	na		1	1
bta-chr17_13733_mt-3p	gcctcagccgccccccctcaca	0.297682	-0.570687	0.56014		-0.0771676	<0.001		-0.135219	0.00803503		1.68447	0.810741		na	na		-0.47972	0.794616
bta-chr19_17091_mt-3p	tcacggcctctctgcccccagg	0.294299	-0.946206	0.978883		-0.425204	0.371314		-0.449378	0.474419		33.6734	<0.001		6.60616	0.08088		-0.196183	0.218168
bta-chr2_18678_mt-5p	aattgttcatttgggttttc	0.281391	-0.388944	0.127616		2.36233	0.221952		6.07368	0.0104809		-0.695044	0.776717		na	na		2.28238	0.59231
bta-chr4_34909_mt-5p	cgtactggtccggctggac	0.268244	1	1		-0.206994	0.555003		-0.878619	0.974362		43.9376	<0.001		2.44882	0.425177		-0.055734	0.0180532
bta-chr28_29687_mt-5p	gaaaaaactgcttgggc	0.268063	-0.126457	0.00501931		-0.146992	0.00647455		1.16239	0.862807		-0.591649	0.784126		na	na		-0.220254	0.45699
bta-miR-2481-5p	tacgttgtctgctgggtttt	0.262474	na	na		-0.307457	0.702347		1.30504	0.943568		49.5028	<0.001		7.15456	0.0892876		-0.144528	0.161391
bta-chr10_2829_mt-3p	ctcggccgccccaccaacacc	0.252867	-0.302495	0.324329		-0.0828107	0.0131647		-0.273758	0.249626		27.6857	0.0385053		na	na		-0.0809548	0.168253
bta-chr29_29819_st-5p	ggggagacaggcattcatctcgag	0.246713	na	na		na	na		na	na		4.3423	0.321807		-0.0735194	0.0544706		-0.016931	0.00279426
bta-chr11_4452_mt-5p	tgtgtcctttctctaagtggc	0.229271	-0.306426	0.228901		-0.258678	0.126236		-0.844175	0.88474		-0.0663803	0.0239519		na	na		1.86223	0.693217
bta-chr29_29795_mt-3p	gagaggtcagaacagcagctg	0.210033	10.6662	<0.001		4.78267	0.00482122		-0.448396	0.342504		-0.412485	0.78329		na	na		-0.53156	0.889201
hsa-miR-23a-5p	ggggttcctggggatgggattt	0.175922	1.31397	0.839563		3.31284	0.296674		2.52125	0.501856		11.7817	0.0464635		na	na		-0.252496	0.37605
bta-miR-10172-3p	tcactgggcatcctctgcttta	0.16425	na	na		-0.424949	0.787699		1.80375	0.882733		13.8093	0.0464635		5.09418	0.238554		-0.368896	0.577301
bta-chr29_30565_mt-5p	catccactgtgtgaccc	0.162224	na	na		-0.938318	0.983701		1	1		30.0732	0.0310109		na	na		1	1
bta-chr21_21449_mt-3p	ggggtccccatctctgga	0.0995201	1	1		-0.0440666	0.032168		-0.187051	0.301337		na	na		na	na		na	na
