# Supplementary material for: MiRNome variations in milk fractions during feed restrictions of different intensities in dairy cows
Source: BMC Genomics. 2023 Nov 13;24:680. doi: 10.1186/s12864-023-09769-5 (PMC10641998; doi:10.1186/s12864-023-09769-5)
Supplement: Supplementary file 2 — Additional file 2. [file 12864_2023_9769_MOESM2_ESM.xlsx]

## Sheet: Feuil1
		H trial												M trial
		EV				FG				milk				MEC				FG				milk
miRNA	consensus sequence	mean RPM	adj. P-value	fold change		mean RPM	adj. P-value	fold change		mean RPM	adj. P-value	fold change		mean RPM	adj. P-value	fold change		mean RPM	adj. P-value	fold change		mean RPM	adj. P-value	fold change
bta-chr6_38114_mt-5p	tgcggctggggtgcccgg	0.733018	0.749271	0.748055		78.2969	0.158579	0.233987		22.6134	0.478386	1.68152		6.00235	0.883727	1.40688		9.66629	0.999035	2.55658		78698.6	0.00057165	0.0428118
bta-miR-142-5p	cataaagtagaaagcactac	386.524	0.00653139	9.14161		5241.68	0.222328	4.91091		6081.08	0.824835	1.09782		27675	0.824243	1.65962		555.552	0.999035	0.629805		255.007	0.00348843	5.02979
bta-chr20_20763_mt-3p	cctgtctgagcgtccct	262.287	0.208614	1.5598		2685.88	0.1009	3.27172		21808.5	0.40356	1.46036		1874.9	0.866111	0.806303		1210.11	0.999035	1.28027		9735.93	0.00594402	0.248608
bta-miR-1246-5p	aatggatttttggagcagg	8.14219	0.0267584	4.28133		436.994	0.231785	2.57209		1263.87	0.363107	1.92232		16955.9	0.824243	2.40309		591.194	0.999035	0.792317		6169.76	0.597407	1.51732
bta-miR-423-5p	tgaggggcagagagcgagacttt	2474.33	0.230865	0.79145		1391.42	0.691443	1.1631		7030.5	0.382385	1.43156		3394.1	0.874661	0.828527		1970.27	0.999035	0.929898		8865.97	0.00057165	0.29458
bta-miR-26b-5p	ttcaagtaattcaggataggtt	4909.61	0.0210228	1.16242		4632.53	0.566595	1.59269		2288.48	0.366983	2.11435		8329.26	0.832901	1.30594		2341.64	0.999035	1.12546		1221.29	0.083942	2.18253
bta-chr25_26527_mt-3p	accgggtgctgtgggctt	292.789	0.0182981	2.25233		3674	0.737053	1.25844		4404.04	0.401788	1.42327		8384.1	0.841324	1.48356		2114.47	0.999035	0.939423		3080.18	0.795509	0.880929
bta-chr4_34135_st-5p	ggctggtccgatggtagtgggttacc	954.967	0.230865	1.79188		546.06	0.695452	0.84778		2195.78	0.894963	1.06364		2961.79	0.935748	0.850559		776.28	0.999035	1.05692		8830.3	0.00733655	0.357164
bta-miR-25-3p	cattgcacttgtctcggtctga	1339.92	0.00658167	1.32803		2217.31	0.327917	1.68063		3216.99	0.124871	1.92371		5217.81	0.824243	1.35663		1660.7	0.999035	1.08226		1740.45	0.489915	1.14773
bta-miR-125a-5p	tccctgagaccctttaacctgtg	1154.9	0.529333	0.905175		887.414	0.319061	0.684414		6296.67	0.886775	0.922976		1275.11	0.901562	0.812481		651.89	0.999035	0.892025		939.828	0.0358085	0.445021
bta-chr12_6503_mt-5p	gggttcaggtccctgttcgggcgc	372.132	0.87014	0.959432		504.018	0.66018	0.766342		561.702	0.520806	1.34296		4119.7	0.824243	1.78426		302.703	0.454254	0.474073		5242.17	0.00223926	0.276111
bta-miR-223-3p	tgtcagtttgtcaaatacccca	132.38	0.00304926	18.1391		1521.22	0.303854	4.35499		1698.18	0.554904	1.46722		7243.73	0.824243	2.33507		163.911	0.999035	0.499219		44.9493	0.000512973	19.0874
bta-miR-192-5p	ctgacctatgaattgacagccag	1518.23	0.0342894	1.21499		1504.45	0.303864	1.46726		1908.13	0.372145	1.53011		3262.63	0.935748	0.926341		1223.02	0.999035	1.05406		617.787	0.708323	1.11977
bta-chr8_42857_mt-5p	ctctcgagtcgcgacgggtatctct	32.2435	0.0108523	6.18719		2419.53	0.814274	0.839974		42.7427	0.108289	4.1421		570.677	0.874661	0.732267		5688.71	0.999035	0.631333		1065	0.0189485	0.255506
bta-chr21_22422_mt-3p	ccccgcgggggccagggc	25.4206	0.171172	0.533857		631.335	0.198167	2.52199		1369.61	0.143523	2.66797		737.191	0.874661	0.70994		327.93	0.999035	1.03884		5941.46	0.00348843	0.195287
bta-let-7g-5p	tgaggtagtagtttgtacagtt	1795.62	0.0108523	1.18517		1043.78	0.73645	1.29859		1338.43	0.465712	1.7253		2333.97	0.932892	1.09838		591.927	0.999035	0.873996		563.754	0.0784201	2.15985
bta-miR-2284x-5p	tgaaaagttcgttcgggtttt	824.102	0.467218	1.10179		1632.93	0.347443	1.30397		1149.23	0.824835	1.09303		1236.03	0.930631	0.917043		1839.16	0.999035	1.30381		983.967	0.0358085	1.79551
bta-chr4_34757_mt-5p	gggcgcgcgccgcggctggag	63.4375	0.0499374	0.419495		1316.3	0.215009	2.33192		1866.81	0.28479	1.86711		2112.37	0.832514	0.557478		455.032	0.999035	1.35378		1212.18	0.223393	0.608506
bta-miR-200c-3p	taatactgccgggtaatgatgga	1851.22	0.036857	1.31743		1132.79	0.801061	0.839705		1022.9	0.347341	0.656877		563.408	0.956018	1.07622		1915.21	0.999035	1.06915		405.121	0.119575	1.72778
bta-miR-486-5p	tcctgtactgagctgccccgag	30.8763	0.487696	1.28636		38.9311	0.222328	1.96509		286.847	0.0344778	4.43181		5848.59	0.824243	1.74629		284.744	0.00304173	7.08929		278.584	0.560104	1.52408
bta-chr17_14009_mt-5p	cgcggggagcccggcgggc	38.5578	0.164313	0.522861		869.792	0.906531	1.11889		884.476	0.461521	1.44099		584.826	0.824243	0.5213		820.284	0.999035	1.22155		3151.84	0.00348843	0.236935
efu-miR-30a-3p	gctttcagtcggatgtttgcagct	565.902	0.249198	1.16604		1317.91	0.423361	0.724695		1169.01	0.832957	0.899183		511.868	0.946503	0.909796		1944.92	0.999035	1.15611		652.4	0.0354606	2.46001
bta-miR-423-3p	aagctcggtctgaggcccctcagt	385.486	0.824825	0.962676		464.882	0.423361	1.36928		2036	0.309557	1.54659		1348.79	0.824243	0.782312		348.753	0.999035	1.02932		956.467	0.00665338	0.296684
bta-chr17_13327_mt-3p	gggttcgtttcctggtcagg	77.182	0.824825	0.917782		247.373	0.872254	0.909437		470.378	0.999647	1.00072		190.063	0.824243	0.685929		121.183	0.999035	0.743419		4229.94	0.00057165	0.217839
bta-chr6_38228_mt-5p	ccggccgcccccgggga	231.52	0.0304213	0.335284		482.859	0.198167	0.506959		2714.67	0.894208	0.917608		277.148	0.841324	0.632107		260.557	0.583538	0.620476		848.702	0.0160096	0.325756
bta-chr3_32262_mt-5p	gggggtgtagctcagtgg	1345.18	0.785911	0.847394		446.772	0.976357	0.982646		557.308	0.819578	1.10925		526.238	0.824243	0.546631		476.922	0.999035	1.0116		1346.46	<0.001	0.307079
bta-miR-339a-5p	tccctgtcctccaggagctcac	390.862	0.772588	0.96969		763.247	0.52899	1.23275		1537.49	0.552133	1.21022		434.309	0.995723	0.997515		730.664	0.999035	1.09636		358.098	0.0358085	0.428655
bta-chr19_17654_mt-3p	tgagagcacgtgttaggacc	198.66	0.0144783	0.383188		477.423	0.280863	0.481021		1045.3	0.678047	0.775982		1448.42	0.824243	0.516187		496.411	0.703856	0.541877		246.804	0.164687	0.507105
bta-chr6_38932_mt-3p	cccccccgccggcggccgc	64.7067	0.0415766	0.460308		1337.2	0.68444	1.27511		1079.41	0.253022	1.78967		450.33	0.901562	0.775873		631.431	0.999035	0.89798		212.995	0.269405	0.643971
bta-chr10_3380_mt-3p	tcccccgccccaccccgc	20.7281	0.260836	0.596548		927.705	0.711357	1.25407		1195.83	0.398137	1.69541		499.148	0.841324	0.692374		354.952	0.999035	1.10242		724.072	0.0159444	0.351966
bta-miR-125b-5p	tccctgagaccctaacttgtga	442.354	0.161376	0.818677		391.314	0.376884	0.738648		1262.55	0.689554	0.820779		509.702	0.966447	0.955234		299.237	0.999035	0.943141		370.756	0.0358085	0.489181
bta-chr17_13473_mt-3p	ggtctgccgggcgtcggc	140.6	0.0415766	0.363476		573.346	0.829973	1.15691		891.653	0.789493	1.19402		581.575	0.824243	0.455895		334.122	0.999035	0.893539		618.929	0.49487	0.712605
bta-chr1_90_mt-5p	ggggatgtagctcaatgg	559.485	0.8608	0.921996		300.615	0.966042	1.03446		329.871	0.673862	1.23448		251.819	0.824243	0.56042		335.739	0.999035	1.27561		946.132	<0.001	0.274357
bta-miR-2887-5p	cgggaccggggtccggtgcg	57.3388	0.751571	0.820577		414.895	0.637284	0.70532		587.828	0.534016	0.694189		514.542	0.855253	1.43729		435.189	0.999035	0.847384		498.552	0.0312443	0.386281
bta-chr18_14373_mt-3p	gcgggccgcggcggcggg	91.6053	0.0318923	0.32198		117.311	0.645346	0.794971		1601.08	0.952354	0.965367		162.527	0.832901	0.579396		73.6811	0.999035	0.674447		418.738	0.0985816	0.502395
bta-miR-429-3p	taatactgtctggtaatgccgt	795.304	0.0533864	0.861036		211.671	0.620919	0.723675		582.29	0.0344778	0.460621		112.058	0.932892	0.848062		323.913	0.999035	0.793848		264.005	0.400114	1.37465
bta-chr23_24265_mt-3p	gcggccagcggcggcggg	86.1892	0.0342894	0.325681		84.8501	0.477181	0.708848		1496.26	0.934001	0.951966		128.45	0.841324	0.611029		49.6427	0.845263	0.591055		384.789	0.0983899	0.494806
bta-chr19_15951_mt-3p	cgccgcggctggacgtggc	46.9105	0.0252436	0.399214		556.148	0.348192	1.91271		473.057	0.39353	1.61294		458.806	0.824243	0.55904		265.223	0.999035	1.20801		293.289	0.597407	0.785883
bta-miR-221-3p	agctacattgtctgctgggttt	14.9358	0.00304926	6.02735		333.184	0.145271	4.5767		502.743	0.707159	1.24355		1050.69	0.932892	1.168		120.939	0.999035	2.10608		55.8707	0.408799	1.80876
bta-chr5_35699_mt-3p	gggttcgattcccagtcagggaac	55.66	0.530634	0.861944		142.635	0.815269	1.11657		448.128	0.911907	1.05299		265.7	0.841324	0.754487		103.534	0.999035	0.961811		1000.98	0.00352397	0.328217
bta-chr18_14520_mt-5p	tagtggttagtactctgtgtt	270.489	0.118133	1.88227		99.1804	0.475158	1.647		1163.64	0.65447	0.789208		149.353	0.901562	0.793024		38.3863	0.999035	0.977889		266.835	0.0113203	0.303846
bta-chr5_36523_mt-5p	cggggccgccctcgcggg	34.232	0.187525	0.559632		538.545	0.303854	1.39496		398.853	0.171449	1.91613		701.795	0.882988	0.721578		179.846	0.999035	0.958663		132.079	0.0264372	0.463699
bta-chr6_38205_mt-3p	cggtgccgcccccgcggg	33.7472	0.184528	0.558094		517.582	0.280863	1.45236		377.849	0.171449	1.92163		679.528	0.883727	0.730846		175.259	0.999035	0.953661		122.351	0.0326332	0.468887
bta-chrX_45078_mt-5p	gccggcggcggcggcgccgg	18.9901	0.00969404	0.365261		116.317	0.355948	1.79135		659.187	0.610445	1.39112		749.653	0.824243	0.465445		32.3517	0.999035	0.90128		232.976	0.0142929	0.392398
bta-miR-142-3p	agtgtttcctactttatggatg	5.54788	0.00761463	11.905		270.915	0.280863	4.14696		55.8023	0.783385	1.20745		1410.63	0.883727	1.25477		24.0995	0.703856	0.370378		7.25465	0.100729	4.54482
bta-chr3_33057_mt-5p	tccctgtggtctagtggttaggact	188.329	0.0135826	0.480703		355.495	0.257894	0.579037		337.11	0.0367277	0.392575		301.77	0.824243	0.579182		351.855	0.612973	0.483219		218.091	0.0784201	0.545173
bta-chr14_8558_mt-3p	ggcggccgcgccggggcg	26.6471	0.0231141	0.421417		227.819	0.602653	1.37897		678.251	0.522269	1.44911		475.794	0.824243	0.482779		109.369	0.999035	0.86701		168.102	0.14071	0.504395
mmu-miR-181a-2-3p	accaccgaccgttgactgtacc	446.105	0.832203	0.952431		65.5299	0.764516	0.855418		607.969	0.86807	1.0947		294.763	0.841324	0.71549		64.7459	0.999035	0.964576		171.263	0.0142929	0.294889
bta-miR-1839-5p	aaggtagatagaacaggtcttgtt	304.045	0.0315965	1.20234		240.039	0.937311	0.973044		191.945	0.927781	0.946374		181.137	0.882988	1.13892		269.216	0.999035	0.97591		153.508	0.243173	1.63094
mml-miR-106b-3p	accgcactgtgggtacttgctg	163.476	0.0144378	1.20543		188.583	0.468368	1.3978		371.33	0.392602	1.29336		253.917	0.832901	1.30779		144.22	0.999035	0.974434		125.753	0.518531	0.802299
bta-miR-2419-5p	atcgcatcaacactcgtctgtt	202.835	0.907691	0.954208		36.2577	0.842714	1.16746		381.629	0.777972	0.863759		297.95	0.832901	0.702011		56.0433	0.999035	0.583507		143.248	<0.001	0.191314
bta-chr2_19057_mt-3p	ggcagcgtggccgagcgg	787.425	0.000656739	6.5952		20.8923	0.87126	1.09675		74.1249	0.79169	0.849436		84.7254	0.901562	0.812778		12.2409	0.999035	0.740955		54.8212	0.00481434	0.284903
bta-chr15_10516_mt-5p	tgcccccccgcctccccc	9.31027	0.0314043	0.373874		214.621	0.741021	1.26802		430.961	0.0785487	2.97041		122.042	0.912798	0.795601		91.8658	0.999035	0.683148		113.391	0.00333148	0.230059
bta-chr12_6533_mt-5p	cctccgggcggaggcggg	11.2262	0.0338371	0.388103		251.794	0.815269	1.16677		262.826	0.465756	1.47356		201.934	0.832901	0.600045		139.57	0.999035	0.923622		112.92	0.0784201	0.476843
bta-chr14_9283_mt-5p	cttgactctagtctgccac	471.908	0.0294576	3.59127		109.982	0.202991	0.446455		115.311	0.918968	1.05745		161.423	0.824243	0.497756		91.586	0.999035	0.646868		22.2542	0.264032	0.533892
bta-miR-92b-3p	tattgcactcgtcccggcctcc	84.1343	0.356695	0.849579		26.5258	0.953752	1.06015		379.446	0.426774	1.50551		247.968	0.824243	0.677784		31.2493	0.999035	1.03882		142.81	0.0109086	0.268729
bta-miR-11976-3p	ggcggcggcggcgccggggcg	11.0486	0.0252436	0.36191		174.435	0.483158	1.55388		266.291	0.476395	1.47119		206.068	0.824243	0.452309		104.482	0.999035	0.835266		146.418	0.305753	0.673557
bta-miR-222-3p	agctacatctggctactgggt	3.81443	0.00658167	4.58752		103.437	0.1009	5.06905		122.006	0.0765855	3.67527		600.83	0.824243	0.650233		38.0087	0.999035	1.99021		10.3494	0.656017	0.669784
bta-chr3_33025_mt-5p	gcgcccgcgcgccggcg	13.459	0.0195939	0.363205		98.986	0.483197	1.45956		358.173	0.28479	1.81131		213.954	0.824243	0.432025		57.0991	0.999035	0.822309		134.904	0.12674	0.470956
bta-miR-301a-3p	cagtgcaatagtattgtcaaagcat	14.6711	0.0314043	1.91583		159.486	0.220586	4.45437		113.263	0.789511	0.872667		441.337	0.932892	1.20082		18.2225	0.999035	0.9387		6.12872	na	na
bta-chr17_13431_mt-3p	cgcgcccgcccgcccgc	11.338	0.0219186	0.3851		151.748	0.684946	1.25518		277.996	0.241391	1.82078		139.667	0.824243	0.487764		76.5853	0.999035	0.889643		67.3541	0.132282	0.495428
bta-chr29_30647_mt-5p	cggcggtcggcggcggc	26.2434	0.00715064	0.307926		230.305	0.838679	1.15168		158.022	0.503977	1.44968		135.906	0.824243	0.572419		104.754	0.999035	0.840227		42.6753	0.0517663	0.419474
bta-chr14_9640_mt-3p	gctaaatttgactggctg	73.5396	0.947803	1.02677		61.8349	0.937311	1.06508		407.875	0.0173715	0.502673		31.585	0.950877	1.1228		21.5999	0.999035	0.780604		98.7076	0.585269	1.37686
bta-chr5_36191_mt-3p	cccctgggagcccggcggg	0.248372	na	na		3.68264	0.895842	0.885015		5.23875	0.0367277	2.99705		1.77366	0.832901	0.476308		2.12188	0.999035	0.824943		680.96	0.12995	0.372345
bta-chr1_563_mt-3p	ctggtggtctagaggttaggatt	30.0908	0.00653139	0.315425		181.298	0.219335	0.491014		85.239	0.122046	0.529399		177.971	0.824243	0.49534		127.063	0.703856	0.520786		80.1481	0.285559	0.669
bta-chr20_21167_mt-5p	gacccctccacccgcccg	5.37457	0.0499374	0.454886		135.24	0.73645	0.8677		282.202	0.372145	1.7213		140.499	0.890066	1.30391		36.2017	0.999035	0.884918		57.2241	0.00735502	0.394496
bta-miR-2904-5p	gggagcctcggttggcctc	38.7633	0.0499374	1.82115		115.186	0.231785	0.564177		125.036	0.738946	0.819496		225.642	0.832901	0.625864		86.8149	0.999035	0.680822		58.0605	0.0577349	0.441079
hsa-miR-26b-3p	cctgttctccattacttggct	44.1624	0.00356654	1.50833		26.976	0.280863	2.07025		163.983	0.191031	1.79123		312.525	0.824243	1.31093		13.1707	0.999035	1.27986		70.7837	0.72586	1.16647
bta-chr10_2135_mt-3p	aggctggacgaggcgcc	13.6905	0.0165881	0.373338		145.398	0.394652	1.84437		126.348	0.584916	1.35915		136.219	0.832901	1.48162		97.7135	0.999035	0.849004		106.548	0.106107	0.625804
bta-chr21_21423_mt-5p	gcagcccaccaggctcctctgtcca	0.316996	na	na		150.263	0.215009	0.284097		4.93143	0.0233065	3.24565		146.128	0.86377	1.46261		101.026	0.999035	1.33891		192.325	0.782671	0.789766
bta-miR-106b-5p	taaagtgctgacagtgcagat	64.8802	0.974149	0.995322		111.439	0.327917	2.08746		143.583	0.28479	0.67995		159.169	0.824243	1.91478		50.1418	0.999035	1.11557		37.8772	0.0499865	2.01298
bta-chr5_37295_mt-5p	cggcgcctggcctcggc	11.2292	0.0108523	0.309111		99.2069	0.974788	0.972436		209.637	0.734606	1.25267		140.957	0.866111	0.679039		47.4686	0.999035	0.889556		54.3615	0.0786931	0.35886
bta-chr21_21919_mt-5p	ctgagtggctcagcgtgt	21.186	0.322498	1.63962		110.095	0.909724	1.07772		157.325	0.95577	0.972848		99.0179	0.824243	0.577945		109.642	0.999035	1.09156		46.256	0.0269165	0.326441
bta-chr25_26193_mt-3p	cggggcggcgggaccggg	6.85226	0.0314043	0.419835		139.037	0.444997	1.74594		74.2505	0.461521	1.51222		141.488	0.935748	1.15888		82.5166	0.999035	0.972048		61.4867	0.249898	0.609878
mmu-miR-200a-5p	catcttaccggacagtgctgga	131.943	0.824825	1.02616		67.3414	0.953752	0.971409		73.9112	0.332057	0.720418		27.3355	0.824243	0.61717		65.3217	0.999035	1.00969		138.491	0.0416884	2.58841
bta-chr2_19973_mt-5p	gggccgcgccgcgccccg	8.31706	0.0884429	0.512295		61.0775	1	0.999961		234.036	0.461521	1.49376		67.0802	0.832901	0.598115		29.7476	0.999035	0.777377		67.4881	0.0336833	0.433992
bta-chr17_13703_mt-5p	cgcgggggtgggcgggg	6.66372	0.00658167	0.278979		105.136	0.786029	1.27488		55.6086	0.792008	1.17273		97.4902	0.887148	1.33054		124.031	0.999035	1.06901		69.7003	0.0251793	0.37232
bta-chr7_39873_mt-3p	ctctggactctgagtccag	203.138	0.0385613	2.18112		86.1046	0.478868	1.70039		43.5323	0.620576	1.25769		47.7283	0.824243	0.6859		37.2353	0.999035	0.7893		28.8822	0.628505	0.774251
bta-chr19_16614_mt-5p	tgggggccggcggcggc	4.62735	0.0233392	0.332363		96.1154	0.684946	1.3696		99.9337	0.492437	1.4798		107.839	0.824243	0.500816		59.5787	0.999035	0.669196		66.7355	0.600835	0.745295
bta-chr14_9464_mt-3p	gagtggagcctgtggct	304.673	0.0691745	2.32345		18.5873	0.958826	0.958661		26.2739	0.569636	1.42914		44.1608	0.824243	0.606525		13.1317	0.999035	0.791233		19.3217	0.00333148	0.181923
bta-miR-451-5p	aaaccgttaccattactgagttt	0.112753	na	na		3.17215	0.593834	2.37466		16.0164	0.388666	0.472792		295.941	0.685559	4.54765		83.7919	0.0050635	14.3517		26.6529	0.000566044	45.0126
bta-chr19_17406_mt-3p	gccccccctccgcccctc	3.06924	0.0144378	0.40642		43.0536	0.970369	1.02818		246.814	0.361576	1.80838		82.627	0.841324	0.651349		14.8848	0.999035	0.734644		32.3268	0.103266	0.390019
bta-chr11_4147_mt-3p	gtcagaatggccgagtgg	158.727	0.0533864	2.27605		24.5111	0.529529	0.728975		56.4631	0.894963	1.05573		83.1014	0.824243	0.536033		17.8465	0.999035	0.80871		70.9625	0.00121214	0.254927
bta-chr10_2979_mt-5p	gctccgggggggccgggc	12.182	0.0533864	0.451362		112.601	0.660869	0.738876		79.7333	0.816163	1.16073		81.1854	0.883727	1.32639		64.327	0.999035	0.8065		52.523	0.0142929	0.28853
bta-chr14_9211_mt-5p	ggctcattggtctagggg	3.75181	0.232394	1.7036		4.78183	0.568012	0.634598		3.5845	0.816163	1.15082		4.30396	0.824243	0.448912		5.95867	0.999035	0.680018		338.946	<0.001	0.326338
bta-miR-10225b-3p	tcgagcctgacagatcacaca	3.28215	0.0144783	4.97921		59.6594	0.394652	3.73006		94.3058	0.340841	2.26134		196.284	0.685559	3.23194		1.32463	0.999035	0.931591		4.51964	0.719739	1.9675
bta-chr7_41090_mt-3p	ggtgggtcggggcagggc	2.8637	0.787052	0.849782		165.841	0.351173	0.442786		33.3642	0.520458	1.40038		40.7641	0.845172	1.38165		83.4097	0.999035	0.557095		30.7684	0.0204869	0.34907
bta-miR-326-3p	cctctgggcccttcctccag	4.73141	0.170759	1.3228		55.7412	0.53151	1.33391		112.873	0.0233065	2.26272		65.3329	0.901562	0.822981		38.667	0.999035	1.24419		27.4431	0.167479	0.440397
bta-miR-664b-3p	tattcatttatctcccagcctac	41.6489	0.0135826	1.26734		43.8936	0.862645	0.858541		42.5693	0.894208	0.920829		18.8374	0.952722	1.07802		120.706	0.999035	1.05035		32.2241	0.574895	1.21809
bta-chr29_30418_mt-5p	ggtgggccggggcggggc	3.15134	0.399243	0.713427		80.9363	0.937311	1.08415		33.4233	0.549778	1.37659		49.9746	0.832901	1.47892		76.2706	0.999035	1.05166		30.302	0.0234377	0.340557
bta-chr5_36414_mt-3p	aaggaggagaaggggtg	1.20904	0.044206	3.03369		68.3278	0.603969	1.8347		6.67727	0.411314	1.92709		12.9111	0.841324	0.628566		159.536	0.999035	1.96668		7.69708	0.318647	0.491565
bta-chr20_20849_mt-3p	ccggcggcggcggcggc	4.80267	0.0122654	0.347912		45.6231	0.460543	1.65923		91.2964	0.363107	1.79793		37.6893	0.841324	0.631922		33.5925	0.999035	1.05207		39.0742	0.00612074	0.275544
bta-chr3_33291_mt-3p	ttctcggctggtgcacc	0.365798	na	na		0.00670617	na	na		51.0171	0.824835	1.16442		1.18415	0.932892	0.727536		0.0267664	na	na		195.173	0.00260463	0.225692
bta-miR-2478-3p	gtatcccacttctgacacca	59.6558	0.417544	0.843224		3.7704	0.734499	1.31967		63.9504	0.832805	0.879806		25.4725	0.770378	0.526266		1.88429	0.999035	0.947598		82.6934	0.00674882	0.246421
bta-miR-1307-3p	actcggcgtggcgtcggtcgtg	22.7523	0.0308789	0.774752		33.2298	0.953752	0.958034		65.2828	0.69542	1.19295		60.9655	0.824243	0.663924		21.9713	0.999035	0.919931		23.3147	0.841693	0.908491
dno-miR-29c-5p	gaccgatttctcctggtgttcag	16.2305	0.0415766	1.29803		71.2091	0.637284	0.848605		31.9533	0.901374	0.960569		23.6972	0.855253	0.769747		67.6375	0.999035	1.13517		16.169	0.518531	1.36746
bta-chr19_16778_mt-5p	acgcgctgcctttgagcccccg	0.0759697	na	na		19.4732	0.1009	16.1275		26.5912	0.00899996	6.70233		162.237	0.841324	1.32922		2.49022	0.999035	3.54657		9.20593	0.187625	0.236355
hsa-miR-532-3p	cctcccacacccaaggcttgca	13.3412	0.0314043	1.34028		23.7786	0.467819	1.42258		72.9169	0.338332	1.56641		25.9386	0.951764	1.06222		26.6988	0.999035	1.25462		32.43	0.0204869	0.297235
bta-chr4_34076_mt-5p	gccgcccgtccccgccc	1.68749	0.111568	0.549247		31.8995	0.824984	0.851898		94.8216	0.54145	1.47485		29.1877	0.824243	0.484499		14.1195	0.999035	0.787349		10.1729	0.0444385	0.279765
bta-miR-147-3p	gtgtgcggaaatgcttctgcta	2.346	0.0819039	2.14969		29.4813	0.145271	4.57047		13.3122	0.0295599	6.09832		115.415	0.890066	0.757562		17.3276	0.999035	1.63004		2.13644	na	na
bta-chr11_4184_mt-5p	gcggcgggcggcgcggc	1.99718	0.00862607	0.284644		37.1744	0.885748	1.11293		42.6118	0.775909	1.19957		30.3808	0.824243	0.498908		27.806	0.999035	0.951029		26.6051	0.304634	0.590943
bta-miR-130a-3p	cagtgcaatgttaaaagggcat	4.57592	0.00969404	2.09147		4.50043	0.603336	1.63577		10.5814	0.341252	2.19176		115.536	0.935748	1.15099		6.85727	0.999035	0.948942		23.8925	0.287161	2.33407
bta-chr7_39949_mt-5p	acttgtcgagctgtatt	1.55443	0.0135826	6.79688		66.5679	0.198167	0.229267		1.55008	0.177564	2.90416		4.79936	0.956454	0.917534		59.1684	0.999035	0.573785		16.9141	0.870103	1.16228
hsa-miR-671-3p	tccggttctcagggctccacc	17.7548	0.372039	0.839807		4.43369	0.466257	1.73345		45.9188	0.372145	1.64501		32.855	0.824243	0.685055		2.905	0.999035	1.12512		37.8495	0.00554479	0.185769
bta-miR-874-3p	ctgccctggcccgagggaccga	2.67016	0.787052	0.917716		25.8862	0.1009	3.27751		26.4971	0.0233065	3.40559		44.4463	0.918909	0.802796		16.5115	0.999035	2.10204		6.46502	0.884018	0.884514
bta-chr29_30423_mt-5p	ccgctctccccccgccc	1.94685	0.111567	0.411631		18.1694	0.829973	1.16694		41.549	0.522269	1.49729		29.2605	0.901562	0.772815		5.67891	0.999035	0.86292		10.2736	0.0204869	0.288712
bta-chr19_17746_mt-3p	gggcgggcggcggggggg	1.11054	0.02698	0.385263		28.1301	0.492982	1.80633		12.8581	0.40968	1.64029		25.5683	0.935748	0.815611		20.6356	0.999035	0.849401		18.42	0.693572	0.704826
bta-chrX_45480_mt-5p	ccccacagcctgcacca	0.00459977	na	na		0	na	na		1.16414	na	na		0	na	na		0	na	na		103.207	0.00057165	0.177192
bta-miR-11978-5p	actcttccctccctcggccggc	8.26539	0.168299	0.696681		4.49499	0.596716	0.709728		40.2704	0.599634	1.42318		3.35549	0.883727	0.700109		7.72602	0.999035	1.10851		39.2244	0.0109086	0.19676
bta-chr14_9208_mt-3p	gcgccgacgcagcccagg	6.76594	0.448091	0.887999		3.99148	0.659963	1.48327		39.0203	0.32931	1.69728		30.686	0.981818	1.02307		1.19086	na	na		16.9745	0.0336833	0.206109
bta-miR-2284w-5p	aagagtttgttcgggtttctc	0.381361	0.0342894	9.80944		14.1058	0.145271	6.08321		18.336	0.789493	0.826016		56.9372	0.956018	0.956153		4.00001	0.999035	2.48405		1.79679	na	na
bta-chr11_5878_mt-3p	gggccgggccgcgccgc	0.992678	0.0294576	0.388853		30.6272	0.571218	1.42722		26.4388	0.204895	1.98682		17.1829	0.832901	1.46959		12.8877	0.999035	0.740456		6.10646	na	na
bta-chr9_42963_st-5p	cggcggcggcggcggcggcggt	1.3251	0.0252436	0.417851		19.3218	0.884833	1.10921		24.7754	0.484378	1.49947		20.7452	0.971265	1.04083		11.4857	0.999035	0.732988		9.94585	0.124436	0.380439
bta-chr18_14960_mt-5p	cccggggccgcccccgc	0.386545	na	na		21.1708	0.347307	1.99459		24.3483	0.0482357	3.08887		5.08368	0.824243	0.534707		11.0409	0.999035	0.957191		18.2222	0.243662	0.474025
bta-chr2_18956_mt-5p	gaaaaagtttgtttgggttt	6.42298	0.0342894	1.42417		17.3759	0.415572	1.38386		5.32517	0.550076	1.73481		12.3845	0.845172	1.47902		26.2874	0.999035	1.34348		2.71143	na	na
bta-chr1_537_mt-3p	cgcggggtggagcagctcc	0.21101	na	na		0.120325	na	na		8.42467	0.581163	1.43865		7.42467	0.9178	0.784919		0.995429	0.999035	1.23272		51.8809	0.0232969	0.248234
mmu-miR-210-5p	agccactgcccaccgcacactg	4.54725	0.919285	1.03365		2.04484	na	na		34.4723	0.180639	2.85355		16.1287	0.685559	0.400278		1.73714	0.999035	1.37029		7.12116	0.0234377	0.116014
bta-miR-2285b-3p	aaaatctgagtgaactttttgg	0.848162	0.0362561	2.95765		12.6007	0.151301	5.35384		5.90712	0.962343	1.0312		36.634	0.824243	1.5301		4.44835	0.999035	1.62779		0.970298	na	na
bta-chr21_21585_mt-3p	gagattagcggaacgct	0.0142086	na	na		4.55858	0.1009	0.0946321		17.167	0.0344778	0.152195		4.37379	0.719784	4.58401		29.1796	0.00592021	0.0533895		4.70579	na	na
bta-chr21_21521_mt-3p	ccccggggcgcggtgcg	0.0853154	na	na		8.41594	0.990106	0.986992		9.65195	0.894208	1.08927		12.9528	0.824243	1.91718		3.62551	0.999035	1.02319		22.5463	0.00057165	0.169099
bta-chr18_15283_mt-5p	ctttgctgccacgatccact	0.210651	na	na		0	na	na		11.9651	0.789493	1.2185		0.363996	na	na		0.0257081	na	na		43.7157	0.000566044	0.231286
bta-miR-10179-5p	tctgcagggtggtaggctgtgg	12.2446	0.00356654	0.651514		8.76484	0.198167	0.503395		11.9782	0.0948376	0.530086		2.90115	0.930631	0.800409		7.23702	0.999035	0.765226		10.304	0.660594	0.797672
bta-chr21_21988_mt-3p	ctggatcaccttctttct	0.0273584	na	na		0.436135	na	na		2.33796	na	na		2.83027	0.866111	0.724807		1.04574	0.523077	0.111489		46.1502	0.0253384	0.358211
bta-miR-10167-3p	cgggtggtcggggcgggtcag	2.44975	0.225991	1.55719		20.9008	0.222396	2.91637		2.32899	0.0487823	4.69213		9.72359	0.845172	1.52513		12.5593	0.999035	0.533307		4.52052	0.622179	1.79414
bta-chr7_41141_mt-5p	ggaagatcaaggcccga	26.7983	0.0314043	2.07368		4.39097	0.1009	4.23874		8.52033	0.284935	2.41731		0.386356	na	na		5.03715	0.999035	1.9505		4.02774	na	na
bta-chr11_5512_mt-3p	cccggagccgcccccgc	0.191632	na	na		8.8643	0.257894	2.3904		17.3701	0.0344778	3.76049		2.92085	0.874661	0.709511		6.93086	0.999035	0.9457		6.46659	na	na
bta-chr3_32653_mt-5p	cttcgtgcccacccaggg	4.28248	0.02698	1.82969		16.3361	0.145271	0.414652		3.36143	0.708013	0.800516		5.85491	0.841324	0.696007		6.00013	0.999035	0.794613		6.01072	na	na
bta-chr13_8096_mt-3p	ttctcaggttggacagtcctga	1.7127	0.555329	1.17745		2.15089	0.540439	1.69867		2.51549	0.363107	2.15094		11.0131	0.685559	0.443878		2.52256	1	0.996369		16.9029	0.0444385	6.7806
bta-chr12_6011_mt-3p	tggtgaaaggctaaacaaact	0.025841	na	na		0	na	na		0.626784	na	na		0.349553	na	na		0.0116176	na	na		32.2717	0.0135194	0.29831
cgr-miR-25-5p	aggcggagacttgggcaattgct	4.23897	<0.001	1.95987		1.87001	na	na		5.39512	0.338332	1.81737		9.9022	0.935748	0.893701		2.43318	0.703856	1.95195		8.00889	0.0762883	0.307895
bta-miR-324-5p	cgcatcccctagggcattggtgt	3.34811	0.0449743	1.38383		8.12328	0.394652	1.65432		4.28409	0.117809	1.99905		8.54838	0.950877	0.915753		5.48039	0.999035	1.0516		0.876333	na	na
bta-chr29_30985_mt-5p	tttgggttctgggggga	16.8656	0.0108523	3.1646		2.3158	0.8031	1.31463		1.52557	0.399488	2.28396		4.97844	0.830616	1.50768		2.28572	0.999035	0.855857		2.40803	na	na
chi-miR-502b-5p	taattcttgctccccaggtgag	3.74408	0.0358901	1.38342		5.48194	0.742911	1.30355		7.47215	0.520806	1.33915		2.8963	0.841324	1.39705		5.55782	0.999035	1.08714		4.45901	na	na
bta-miR-296-5p	gagggccccccccaatcct	1.25589	0.0179925	1.74306		4.47299	0.332907	2.10364		8.34979	0.171449	1.91657		7.16134	0.950877	1.09924		5.57324	0.999035	1.30676		2.10131	na	na
bta-chr16_12247_mt-5p	tgtggtaatgatggcaagt	0.00520099	na	na		3.30787	0.813289	0.666579		8.60193	0.108289	0.165461		0.751452	0.883727	1.75399		15.5079	0.00720254	0.0803148		0	na	na
hsa-miR-101-5p	cagttatcacagtgctgatgct	5.55395	0.00969404	1.92346		4.07865	0.68444	1.40132		5.21466	0.26919	2.01504		7.73559	0.916416	1.21638		2.66021	0.999035	1.04967		2.43479	na	na
mmu-miR-29b-2-5p	ctggtttcacatggtggcttagatt	2.40717	0.0469382	2.03663		3.79689	0.760931	1.27804		9.63178	0.818783	1.10694		1.40775	0.859499	0.67944		2.69212	0.999035	1.39079		5.74746	na	na
aca-miR-26-3p	ggcctattcttgattacttgttt	3.58357	0.0179925	1.92393		4.69479	0.820135	1.1755		1.52995	na	na		3.85156	0.832901	1.43552		6.25765	0.999035	1.30274		1.05674	na	na
hsa-miR-128-1-5p	cggggccgtagcactgtctgaga	3.30093	0.0244582	0.653374		0.987042	na	na		3.47491	0.648552	1.37503		9.64198	0.685559	0.545171		1.08088	na	na		1.54707	na	na
bta-chr23_23613_mt-3p	tcgcgcccccgcgcccg	0.939944	0.00304926	0.200987		3.95155	0.848509	0.8059		4.42382	0.372145	1.8882		8.32634	0.824243	0.424378		1.17735	0.999035	1.02969		0.11997	na	na
hsa-miR-335-3p	tttttcattattgctcctgacc	2.29585	0.0499374	1.54852		2.10244	na	na		3.72164	na	na		5.15005	0.944609	0.874488		2.95436	0.999035	0.855568		2.24163	na	na
bta-miR-2443-5p	tgagggcaggaccgtatgaggtgt	3.79875	0.0315965	0.674265		0.804449	na	na		5.32023	0.972886	1.02179		2.53424	0.843107	0.71465		1.06932	0.999035	0.973362		1.69579	na	na
bta-chr15_10097_mt-3p	aagtttaaagaagtctgccttgc	0.227009	0.0259169	30.8175		2.16877	0.466257	4.05082		2.61319	0.326864	10.9464		8.27389	0.742419	3.14426		0.195453	na	na		0.230622	na	na
mmu-miR-144-5p	ggatatcatcatatactgtaagt	0.015553	na	na		0.0358565	na	na		0.115473	na	na		10.4286	0.824243	2.45609		0.805455	0.0340122	20.4992		0	na	na
bta-chr21_21490_mt-5p	gagcaaacctctgtcactgc	0	na	na		0.0958229	na	na		1.32916	0.40356	0.367176		0.3226	na	na		9.48197	0.000248433	0.0220941		0.0097304	na	na
bta-miR-2424-3p	agatctttggtaatctgatggct	0.0269871	na	na		1.52836	0.637284	4.02774		3.67133	0.0344778	6.42214		5.1848	0.866111	0.751368		0.252009	na	na		0.56506	na	na
bta-chr18_15104_mt-3p	tcacagggcgctctcttccagg	0.0523079	na	na		1.15967	0.280863	11.5146		3.44587	0.00899996	20.2187		5.66599	0.824243	1.84076		0.0267853	na	na		0.0342931	na	na
bta-miR-2285bm-3p	aaaaaaccgagtggactttttg	0.699674	0.0321234	2.5801		1.08882	na	na		0.67314	na	na		3.73068	0.883727	1.29055		2.58671	0.999035	1.33372		1.00514	na	na
ocu-miR-9851-5p	cgctggcagtgttggtggcact	3.11887	0.00207016	2.44957		0.0917147	na	na		2.78134	0.824835	1.18616		0.104826	na	na		0.154223	na	na		3.08003	na	na
bta-chr16_11958_mt-5p	ccccggaactctgctcgga	0.619071	0.00715064	0.230035		3.23162	0.529529	0.487023		1.41503	na	na		1.92551	0.922564	0.797234		1.15724	0.999035	0.60107		0.390817	na	na
bta-chr23_24307_mt-3p	ctggggctggagaaggtg	0.024151	na	na		0.037905	na	na		0.527576	na	na		2.26329	0.932892	0.758231		0.470382	0.185647	0.0303708		5.32508	0.0290686	0.0852458
bta-chr13_8383_mt-5p	acacaggttcgagccctg	0.00894927	na	na		0.071138	na	na		0.655491	na	na		0.377232	0.824243	0.111569		0.632516	0.999035	0.351365		6.46066	0.0295222	0.127969
bta-chr4_34180_mt-5p	gatgggctctgtggcctagc	3.51558	0.00969404	2.90486		0.239225	na	na		0.061926	na	na		0.242809	na	na		0.0434401	na	na		0.0308311	na	na
bta-chr19_17091_mt-3p	tcacggcctctctgcccccagg	0.0511541	na	na		0.300812	na	na		1.23864	0.0401563	8.22679		1.58276	0.973348	1.04697		0.0179046	na	na		0.00891728	na	na
bta-chr29_29795_mt-3p	gagaggtcagaacagcagctg	1.41513	0.0402576	2.58901		0.115115	na	na		0.191072	na	na		0.0183805	na	na		0.0874147	na	na		0.0186477	na	na
