# Supplementary material for: MiRNome variations in milk fractions during feed restrictions of different intensities in dairy cows
Source: BMC Genomics. 2023 Nov 13;24:680. doi: 10.1186/s12864-023-09769-5 (PMC10641998; doi:10.1186/s12864-023-09769-5)
Supplement: Supplementary file 3 — Additional file 3. [file 12864_2023_9769_MOESM3_ESM.xlsx]

## Sheet: Feuil1
miRNA	total	bta-miR-486-5p	bta-miR-26b-5p	bta-miR-200c-3p	bta-let-7g-5p	bta-miR-192-5p	bta-miR-25-3p	mml-miR-106b-3p	bta-miR-223-3p	bta-miR-142-5p	bta-miR-423-5p	bta-miR-423-3p	bta-miR-125a-5p	efu-miR-30a-3p	bta-miR-125b-5p	bta-miR-181a-2-3p	bta-miR-92b-3p	mmu-miR-200a-5p
# targeted genes
Pathways
Protein processing in endoplasmic reticulum	115	3	40	17	34	18	22	-	3	12	16	7	17	13	17	22	8	4
Hippo signaling pathway	91	5	31	21	34	23	20	2	-	6	16	8	21	15	21	8	13	2
Cell cycle	83	3	35	12	32	18	30	3	-	12	15	6	16	20	14	6	14	4
p53 signaling pathway	53	3	27	12	18	8	15	4	-	10	8	3	10	13	9	7	7	3
Fatty acid metabolism	28	2	-	3	4	6	1	2	1	1	5	2	4	3	4	2	2	-
Lysine degradation	30	3	8	7	11	8	10	-	-	3	9	3	6	7	6	6	8	2
Adherens junction	52	3	13	11	23	7	13	2	-	5	14	3	9	9	9	9	11	3
TGF-beta signaling pathway	54	2	21	9	20	10	9	1	-	5	6	1	9	15	8	5	10	3
Other types of O-glycan biosynthesis	18	2	3	2	4	3	2	-	-	2	3	-	5	2	5	5	-	1
Glycosaminoglycan biosynthesis - chondroitin sulfate / dermatan sulfate	13	-	9	-	3	2	1	-	-	1	1	-	2	3	2	-	2	-
N-Glycan biosynthesis	32	-	10	3	8	4	5	-	-	3	12	1	4	1	4	2	1	1
Spliceosome	86	3	23	6	21	8	8	4	-	5	16	3	5	17	5	24	4	6
Endocytosis	120	6	42	20	40	16	22	2	1	9	21	7	17	19	17	16	16	3
Sphingolipid signaling pathway	71	7	23	11	14	8	15	3	2	4	6	3	7	8	6	10	6	2
Thyroid hormone signaling pathway	72	7	28	11	29	11	19	4	2	10	15	8	13	9	11	6	13	1
Inositol phosphate metabolism	41	3	20	4	9	3	5	1	2	5	9	1	4	4	4	-	3	-
HIF-1 signaling pathway	68	5	24	7	22	9	7	6	5	6	10	3	10	7	11	9	5	-
TNF signaling pathway	69	2	21	4	22	9	9	4	2	7	9	4	5	8	6	7	10	2
FoxO signaling pathway	85	5	32	14	30	13	24	2	3	12	19	6	9	19	9	12	19	2
Phosphatidylinositol signaling system	50	3	24	4	12	3	7	1	2	6	10	1	6	5	6	1	3	-
Fatty acid biosynthesis	6	1	3	1	1	1	-	-	-	-	2	1	1	-	1	-	1	-
Ubiquitin mediated proteolysis	85	3	26	22	30	15	13	2	1	14	6	6	7	12	7	16	9	1
MAPK signaling pathway	140	6	51	21	46	18	28	4	2	16	29	8	22	24	22	16	24	4
Proteasome	31	-	15	1	5	1	4	1	-	1	2	-	1	3	2	4	3	-
ErbB signaling pathway	53	3	19	12	16	8	12	-	2	5	8	3	12	8	10	5	13	1
Glycosaminoglycan biosynthesis - keratan sulfate	9	-	5	1	2	1	-	-	-	1	3	-	1	1	1	2	-	-
Oocyte meiosis	65	1	23	16	26	11	15	-	1	7	12	2	8	8	10	7	10	2
DNA replication	23	-	9	-	5	7	3	1	-	1	4	-	2	2	2	-	-	2
Signaling pathways regulating pluripotency of stem cells	80	4	31	11	24	19	17	-	4	5	13	6	13	12	13	7	21	3
Steroid biosynthesis	13	-	5	2	2	4	-	-	-	2	-	1	-	4	-	-	-	-
Focal adhesion	116	5	42	19	35	14	25	5	3	7	24	10	18	19	19	16	19	4
RNA transport	94	2	30	16	30	6	16	7	1	7	14	6	21	15	22	14	9	4
RNA degradation	50	1	20	7	14	6	11	3	-	7	9	4	8	6	10	4	6	2
Estrogen signaling pathway	56	1	18	6	15	8	12	3	4	5	16	5	4	8	5	6	9	-
Neurotrophin signaling pathway	69	4	20	15	22	10	10	2	2	7	14	4	11	8	11	5	9	3
B cell receptor signaling pathway	43	1	15	3	10	3	7	1	2	6	6	3	4	4	4	4	7	1
mTOR signaling pathway	38	2	12	6	11	4	3	1	4	5	4	2	3	5	4	6	5	-
Wnt signaling pathway	76	3	27	14	20	20	18	1	-	4	14	5	13	9	11	7	13	3
ECM-receptor interaction	40	1	14	4	12	4	9	3	-	1	6	2	2	10	2	8	6	-
mRNA surveillance pathway	55	4	19	8	12	9	6	3	-	4	9	3	8	8	11	9	2	2
Biosynthesis of unsaturated fatty acids	13	-	6	1	2	3	1	1	1	1	3	1	3	2	3	1	1	-
